# Supplementary material for: Neuronal congruency effects in macaque prefrontal cortex
Source: Nat Commun. 2022 Aug 10;13:4702. doi: 10.1038/s41467-022-32382-1 (PMC9365805; doi:10.1038/s41467-022-32382-1)
Supplement: Supplementary file 4 — Supplementary Data 1 [file 41467_2022_32382_MOESM4_ESM.zip]

Archive with 57 entries (53 files):
- data_submit/
- data_submit/.DS_Store
- __MACOSX/data_submit/._.DS_Store
- data_submit/FigureS2.m
- data_submit/output/
- data_submit/FigureS5.m
- data_submit/Figure4AB_PSTH.m
- data_submit/Figure7&S3.m
- data_submit/Figure4_hist.m
- data_submit/Figure4_PSTH.m
- data_submit/FigureS4.m
- data_submit/Figure5.m
- data_submit/readme.txt
- data_submit/data/
- data_submit/Figure3_behavior.m
- data_submit/Figure8.m
- data_submit/Figure6.m
- data_submit/output/Figure6_Monkey R_RTs.pdf
- data_submit/output/Figure8_Monkey R_snr_con.pdf
- data_submit/output/Figure4AB_PSTH.pdf
- data_submit/output/Figure4_hist.pdf
- data_submit/output/Figure6_Monkey S_RTs.pdf
- data_submit/output/Figure8_Monkey R_FR_sl.pdf
- data_submit/output/Figure8_Monkey S_snr_con.pdf
- data_submit/output/Figure8_Monkey S_FR_sl.pdf
- data_submit/output/FigureS2_hist.pdf
- data_submit/output/Figure6_Monkey S_SNRs.pdf
- data_submit/output/Figure6_Monkey R_SNRs.pdf
- data_submit/output/figureS4.pdf
- data_submit/output/Figure5.pdf
- data_submit/data/risk_allColor_align2targetDim_FEF_visual_50ms.mat
- data_submit/data/risk_TarLR_conIncon_align2targetDim_FEF_visual_50ms.mat
- data_submit/data/scrabble_TarLR_conIncon_align2targetDim_FEF_visual_50ms.mat
- data_submit/data/absmi.mat
- data_submit/data/risk_TarLCong5_-500_0_TarLIncon5.xlsx
- data_submit/data/scrabble_TarRCong5_-500_0_TarRIncon5.xlsx
- data_submit/data/Fig6_SNR_RT_risk.mat
- data_submit/data/risk_TarRCong5_-500_0_TarRIncon5.xlsx
- data_submit/data/scrabble_TarLCong5_-500_0_TarLIncon5.xlsx
- data_submit/data/mk2_all_align2FP_FEF_visual_50ms.mat
- data_submit/data/scrabble_allColor_align2targetDim_FEF_visual_50ms.mat
- data_submit/data/alldata_scrabble_FEF.mat
- data_submit/data/Fig5/
- data_submit/data/risk_allSP_align2targetDim_FEF_visual_50ms.mat
- data_submit/data/alldata_risk_FEF.mat
- data_submit/data/Fig8_SNR_delay_risk.mat
- data_submit/data/Fig6_SNR_RT_scrabble.mat
- data_submit/data/scrabble_allSP_align2targetDim_FEF_visual_50ms.mat
- data_submit/data/Fig8_SNR_delay_scrabble.mat
- data_submit/data/Fig5/risk_RTDCong0_-500_0_LTDIncon0.xlsx
- data_submit/data/Fig5/scrabble_LTDCong0_-500_0_RTDIncon0.xlsx
- data_submit/data/Fig5/scrabble_LBUCong0_-500_0_LBUIncon0.xlsx
- data_submit/data/Fig5/risk_RBUCong0_-500_0_RBUIncon0.xlsx
- data_submit/data/Fig5/scrabble_RBUCong0_-500_0_RBUIncon0.xlsx
- data_submit/data/Fig5/risk_LBUCong0_-500_0_LBUIncon0.xlsx
- data_submit/data/Fig5/risk_LTDCong0_-500_0_RTDIncon0.xlsx
- data_submit/data/Fig5/scrabble_RTDCong0_-500_0_LTDIncon0.xlsx
