# Supplementary material for: Neuronal congruency effects in macaque prefrontal cortex
Source: Nat Commun. 2022 Aug 10;13:4702. doi: 10.1038/s41467-022-32382-1 (PMC9365805; doi:10.1038/s41467-022-32382-1)
Supplement: Supplementary file 4 — Supplementary Data 1 [file 41467_2022_32382_MOESM4_ESM.zip › data_submit/FigureS2.m]

%%
clear all;
%mname=['risk'];% scrabble or risk
files=dir([pwd '/data/Fig5/'  's*.xlsx']); % all files
f=figure;
fn=[3,4,1,2];
set(gcf, 'Units', 'centimeters','OuterPosition', [8, 4, 6, 24]);
if isempty(files); warning('0 files found');end

for nfile=1:length(files)
    

    newlist=readtable([files(nfile).folder '/' files(nfile).name]);
    mi=newlist.mi;
        
    fi=2; % s m
    subplot(4,1,fn(nfile));
    p=signrank(mi(newlist.sm==fi));
    h=histogram(mi(newlist.sm==fi), [-1 -0.4:0.025:0.4 1]);%,'Normalization','probability');
    %a=h.Values;b=h.BinEdges;
    hold on; histogram(mi(newlist.sm==fi&newlist.h1==1), [-1 -0.4:0.025:0.4 1]); % here plot the units show significant result
    xlim([-0.425 0.425]);
    hold on; plot([0 0],f.CurrentAxes.YLim,'k--');
    hold on; plot([median(mi(newlist.sm==fi)) median(mi(newlist.sm==fi))],f.CurrentAxes.YLim,'r--');
    
    tn=sprintf('p=%0.5g; md=%0.5g \n n=%d; *n=%d', p, median(mi(newlist.sm==fi)),...
        sum(newlist.sm==fi), sum(newlist.sm==fi&newlist.h1==1)); % *n=the number of neurons show significant results
    title(tn, 'fontsize',7,'FontWeight', 'normal');
    
    set(gca, 'fontsize',6);
    box off;
    
   %saveas (f,[pwd, '/FigureS2_hist'],'pdf');
    
end
delete(subplot(4,1,4))
delete(subplot(4,1,2))
