# Supplementary material for: Neuronal congruency effects in macaque prefrontal cortex
Source: Nat Commun. 2022 Aug 10;13:4702. doi: 10.1038/s41467-022-32382-1 (PMC9365805; doi:10.1038/s41467-022-32382-1)
Supplement: Supplementary file 4 — Supplementary Data 1 [file 41467_2022_32382_MOESM4_ESM.zip › data_submit/FigureS5.m]

%aim to calculate the latency of the response, find the time and CI, and
%the bootstrap
% close all;
clearvars;
addpath ('/data/local/u0114568/ephysio/test');

listname={'sp_color',   'con-vs-att', 'allSP',  'Att-Inte',        'Att-Congruency', ...
    'cueRight',   'allCon',    'all',    'allIncon',     'targetLeft',...
    'targetRight','allColor',  'Att-Faci', 'SPCO_ConIncon','TarLR-conIncon',...
    'CueLR-conIncon', 'LRSPInc-0x',  'LRCOInc-0x', 'allincon-x', 'allcong-x',...
    'ConL_R', 'allCon_attLR', 'faci_inconAtt', 'BUfaci_InconAtt','conAtt-faci'};

cn1={'sp','color', 'con', 'incon', 'att', 'congruency','fac','int'}; % condition names length=8
cn={ [cn1{1}],[cn1{2}]};
condnames=listname{10}; % note the sign of the mi, need change the way caluculate the latency
align={'targetDim','FP'}; align2=align{2}; mk2={'scrabble', 'risk', 'mk2'}; binw=10; smo={'su','mu','sm'};
smoothbin=10;
ylimt=[-6 10];

xlimt=[-100 3400]; %for interference use [1500, 2000], for facilitation, use [2000 3000]
win_lat=[1600 2800];%win1[[2200,3200]; win2=[1500,1900]
win_mam=[1900 3200];
x_ax=[1500,2800];                                                                
y_ax=[15,25];   
misign=[1,1];%difference positive or negtive
cp=[1,3];% 1,3 maximal, 5,7 minimal, used for maxandmin boxplot
sm=smo{1}; monk=mk2{3};
if contains(monk,'mk2')
    ylimt=[-5 8]; y_ax=[15,25]; % target left ylimt=[-5 8]; y_ax=[15,25]; target right ylimt=[-8 2]; y_ax=[12,23];
elseif contains(monk,'scrabble')
    ylimt=[-3 6]; y_ax=[12,26];%[15,32]
elseif contains(monk,'risk')
    ylimt=[-5 8]; y_ax=[14,25];
end
%
%%save('FEF.mat', 'units');
%% bootstrap

if contains(monk, 'scrabble')
    d=1:121;
elseif contains(monk, 'risk')
    d=122:248;
else
    d=1:248;
end


all=load([pwd '/data/mk2_all_align2FP_FEF_visual_50ms.mat']);

%% %% figure visual response relateive to baseline %%
xx=all.xxx{1}; 
%wins={[100,500], [1000,1500]};%stimuli oset vs baseline
wins={[2300,2600], [3100,3400]};
index_x=cellfun(@(x) (find(xx>=x(1) & xx<x(2))), wins,'Uniformoutput', false); % baseline index
%allCsu=cellfun(@(x) (x(d,:)), mymi.all_su,'Uniformoutput', false);% which monkey

%calculate and plot the modulation index
clear a
for i=1:length(all.Y.allsu)
    a=all.Y.allsu{i};
    b{i}=cellfun(@(x) nanmean(a(:,x),2), index_x,'Uniformoutput', false);
end

cc=cellfun(@(x) (x{2}-x{1})./(x{2}+x{1}), b,'Uniformoutput', false); % be careful the time window selected for baseline in line 190
fbase=figure;
cond={'col-l-incon','col-r-con','col-r-incon','sp-l-con', 'sp-l-incon','sp-r-con', 'sp-r-incon','col-l-con' };
set(gcf, 'Units', 'centimeters','OuterPosition', [8, 8, 21, 14]);
for ii=1:length(cc)
    subplot(2,length(cc)/2,ii);
    his=histogram(cc{ii}, [-1:0.1:1],'Normalization','probability');
    hold on; plot([0 0],[0 0.3],'k--');    
    hold on; plot([nanmean(cc{ii}) nanmean(cc{ii})],[0 0.3],'r--');box off;
    pp=signrank(cc{ii});
    %tn=sprintf('%s; n=%d\n mean=%0.3g; std=%0.2g',cond{ii},
    %length(cc{ii}), nanmean(cc{ii}), nanstd(cc{ii}));  % with numbers
         tn=sprintf('%s\n p=%0.2g; md=%0.2g',cond{ii},pp,nanmedian(cc{ii}));    
        title(tn, 'fontsize',7,'FontWeight', 'normal', 'interpreter','none');
end
%%
fa=figure;
mm=cell2mat(all.meanallCsu);
mmm=reshape(mm,77,8);
m=mean(mmm,2);
sm=smoothdata(m,'movmean',1);
plot(xx,sm,'k', 'linewidth',2);
hold on; box off;
yy=get(gca,'YLim');
plot([0 0; 500 500; 1000 1000; 1600 1600; 1800 1800], yy, 'k--');
xlim([300, 3500]);
ylim([10,20]);

%%
fpath='/data/local/u0114568/ephysio/test/mkfigure/review_response/figures/';

%saveas(fbase,[fpath 'mk2_visual_vs_baseline_hist'],'pdf');
%saveas(fa,[fpath 'mk2_meanall_psth'],'pdf');
