# Supplementary material for: Neuronal congruency effects in macaque prefrontal cortex
Source: Nat Commun. 2022 Aug 10;13:4702. doi: 10.1038/s41467-022-32382-1 (PMC9365805; doi:10.1038/s41467-022-32382-1)
Supplement: Supplementary file 4 — Supplementary Data 1 [file 41467_2022_32382_MOESM4_ESM.zip › data_submit/Figure4AB_PSTH.m]

f=figure;
set(gcf, 'Units', 'centimeters','OuterPosition', [8, 4, 9,26]);
for mk=1:2
    if mk==1
        load([pwd '/data/scrabble_TarLR_conIncon_align2targetDim_FEF_visual_50ms.mat']); yl=[10 30];
    else
        load([pwd '/data/risk_TarLR_conIncon_align2targetDim_FEF_visual_50ms.mat']);yl=[10 20];
    end
    xl=[-500, 200];
    
    Conlist={'TarIn-Con', 'TarIn-Incon','TarOut-Con', 'TarOut-Incon'};
    allC = allsu;  meanallC = meanallCsu; xx=xxx{1};
    % smooth data with gaussian
    meanallC = cellfun(@smoothdata, meanallC, repmat({'gaussian'},1, length(meanallC)), repmat({5},1,length(meanallC)),'Uniformoutput', false); % smooth data gaus
    
    subplot(2,1,mk);
    hold on;
    p1 = cellfun(@plot,xxx, meanallC); hold on;
    p3 = plot([0 0; 500 500; 1000 1000; 1600 1600; 1800 1800], f.CurrentAxes.YLim, 'k--');
    legend(p1, Conlist, 'location','southoutside');
    
    xlim(xl);
    ylim(yl);
    
    
    hold on;
    clear p
    for tb=1:size(allC{1},2) % test each bins
        [hh(tb) p(tb)]=ttest(allC{1}(:,tb),allC{2}(:,tb));
        if length(allC)>2
            [hh2(tb) p2(tb)]=ttest(allC{3}(:,tb),allC{4}(:,tb));
        end
    end
    
    sbins=p<0.05;
    yy = f.CurrentAxes.YLim(2)-0.5;
    ss=scatter(xx(sbins),repmat(yy, 1, sum(sbins)),20,'r*','DisplayName', [Conlist{1} ' vs ' Conlist{2}]); % 6 is the marker size
    if length(allC)>2
        sbins2=p2<0.05;
        ss=scatter(xx(sbins2),repmat(yy-1, 1, sum(sbins2)),20, 'g*','DisplayName', [Conlist{3} ' vs ' Conlist{4}]);
    end
    
    
    set(gca, 'fontsize',6);
    title(['N = ' num2str(size(allC{1}, 1))]);
    xlabel('Time related to target dimming (ms)');
    ylabel('Average population response (sp/s)');%, 'fontsize',10);
end
%figname=sprintf('%s_%s_align2%s_FEF_visual_50ms',mname,condnames, align2);

saveas (f,[pwd, '/Figure4AB_PSTH'],'pdf');

% end
