# Supplementary material for: Neuronal congruency effects in macaque prefrontal cortex
Source: Nat Commun. 2022 Aug 10;13:4702. doi: 10.1038/s41467-022-32382-1 (PMC9365805; doi:10.1038/s41467-022-32382-1)
Supplement: Supplementary file 4 — Supplementary Data 1 [file 41467_2022_32382_MOESM4_ESM.zip › data_submit/Figure7&S3.m]

%% change the path of line 26, 29, 89
% close all;
%clear all;
%addpath ('/data/local/u0114568/ephysio/test');

Conlist15={'TarIn-Con', 'TarIn-Incon','TarOut-Con', 'TarOut-Incon'};

align={'targetDim','FP','nextFP'}; align2=align{1};
Conlist=Conlist15; condnames={'TarInOut-ConIcon'}; 

for mk=1:2

    if mk==1
        load([pwd '/data/Fig6_SNR_RT_scrabble.mat']);mname='Monkey S'; 
    else
        load([pwd '/data/Fig6_SNR_RT_risk.mat']);mname='Monkey R'; 
    end
% binw=50;
xx=xxx{1};


%% plot fast and slow FR
% find the time window of interesting
winx=find(xx>-500&xx<=0);
woi_o=cellfun(@(x) (nanmean(x(:,winx),2)), allsu,'Uniformoutput', false);

%%
clear  woi
woi=woi_o;
fsnr=figure;  % plot the congruency effect for fast and slow trials
tis={'fast-snr-cic','slow-snr-cic','fIC-sC-snr', 'c-fs-snr','ic-fs-snr'};
set(gcf, 'Units', 'centimeters','OuterPosition', [8, 8, 25, 6]);
j=1;
for i=[1,5,2,1,2]    
    subplot(1,5,j, 'parent',fsnr); 
    d1=woi{i}./woi{i+2};
    d2=woi{i+1}./woi{i+3};
    if i==2
        d2=woi{i+3}./woi{i+5};
    end
    if j==3
        d11=d1;
        d22=d2;
        d2=d11;
        d1=d22;
    end
    if j>3       
        d2=woi{i+4}./woi{i+6};
    end
    d1(d1>4)=4;  d2(d2>4)=4; 
    %d2(d2<-20)=-20;d1(d1<-20)=-20;
    scatter(d1,d2, 'b.');
    %dd1{j}=d1; dd2{j}=d2; 
    hold on;   
    plot(0:4, 0:4, 'r--');hold on;
    scatter(median(d1), median(d2), 'r+');
    %   set(gca, 'fontsize',6, 'yscale','log','xscale','log'); %      xlim([-0.5,0.5]); %      yticks(-0.5:0.1:0.5);
    %p=signrank(woi{i}/woi{i+2}, woi{i+1}/woi{i+3});
    p=signrank(d1, d2);
     xlim([0,4]);
     ylim([0,4]);
    tn=sprintf('%s\n p=%0.2g; md=%0.2f/%0.2f', tis{j}, p, median(d1), median(d2)); % *n=the number of neurons show significant results
    title(tn, 'fontsize',6); 
    j=j+1;
    box off;
end

%% plot RT for fast slow con incon
fRT=figure;  % plot the congruency effect for fast and slow trials
tis={'rt-fast-cic','rt-sl-cic','rt-fic-sc'};
set(gcf, 'Units', 'centimeters','OuterPosition', [8, 8, 15, 6]);
rtsl=cellfun(@mean,rt_slow);
rtfs=cellfun(@mean,rt_fast);
rtm=[rtfs,rtsl];
j=1;
for i=[1,5,2]    
    h=subplot(1,3,j, 'parent',fRT); 
    d1=mean(rtm(:,[i,i+2]),2); 
    d2=mean(rtm(:,[i+1,i+3]),2);    
    if j==3               
    d2=mean(rtm(:,[i+3,i+5]),2); % con-slow
    end
    
    scatter(d1,d2, 'b.');
       % ddd1{j}=d1; ddd2{j}=d2;

    hold on; 
    ax=[min([h.XLim, h.YLim]), max([h.XLim, h.YLim])];ax=[290,480];
    plot(ax(1):ax(2), ax(1):ax(2), 'r--');hold on;
   
    p=signrank(d1, d2); 
     xlim(ax);
     ylim(ax);
    tn=sprintf('%s\n p=%0.2g; md=%0.0f/%0.0f', tis{j}, p, mean(d1), mean(d2)); % *n=the number of neurons show significant results
    title(tn, 'fontsize',6); 
    j=j+1;
    box off;
end
%%

% saveas (fsnr,[pwd, '/Figure6_', mname,'_SNRs'],'pdf');
% saveas (fRT,[pwd, '/Figure6_',mname,'_RTs'],'pdf');
%%
end
