# Supplementary material for: Neuronal congruency effects in macaque prefrontal cortex
Source: Nat Commun. 2022 Aug 10;13:4702. doi: 10.1038/s41467-022-32382-1 (PMC9365805; doi:10.1038/s41467-022-32382-1)
Supplement: Supplementary file 4 — Supplementary Data 1 [file 41467_2022_32382_MOESM4_ESM.zip › data_submit/FigureS4.m]

clear all;
load([pwd '/data/absmi.mat']);
f=figure;
set(gcf, 'units', 'centimeter', 'Position',  [10, 10, 20, 8]);
for i=1:2
    subplot (1,2,i);
    clear x y
    if i==2
        x=mm{1};
        y=mm{2};
    else
        x=mm{3};y=mm{4};
    end
    
    p=signrank(x,y);
    x(x>0.5)=0.5;
    y(y>0.5)=0.5;
    scatter(x,y, 'b.');
    hold on;
    plot(0:0.1:0.5, 0:0.1:0.5, 'k--');
    plot(median(x), median(y),'r+');
    xlim([0, 0.5]);
    ylim([0, 0.5]);
    tn=sprintf('p=%0.5g; n=%d', p,length(x)); % *n=the number of neurons show significant results
    title(tn, 'fontsize',7);
end
saveas(f,[pwd '/output/figureS4'],'pdf');
