# Supplementary material for: Neuronal congruency effects in macaque prefrontal cortex
Source: Nat Commun. 2022 Aug 10;13:4702. doi: 10.1038/s41467-022-32382-1 (PMC9365805; doi:10.1038/s41467-022-32382-1)
Supplement: Supplementary file 4 — Supplementary Data 1 [file 41467_2022_32382_MOESM4_ESM.zip › data_submit/readme.txt]

The codes can be run on any system which can run matlab2012 or later versions. 
All codes have been tested.
The materials include 4 matlab scripts which produce the figures in the manuscripts, a date folder includes all related data, and an output folder includes the output figures from the scripts (please note the colors of the figures maybe different from the figures in the paper).
To run the codes:
1, download the file, save and unzip the files into a local folder.
2, navigate to the folder in matlab.
3, open the scripts with matlab editor and click 'run', or input the name of scripts into the commend window to run the codes.

Figure3_behavior.m plots the behavior results in Figure3. it produces two figures (fig.1 and fig.2s). fig.1 for Monkey S (a,c in Figure 3), fig.2 for Monkey R (b,d in Figure 3)
Figure4_PSTH.m would plot the PSTH figures in Figure 4.
Figure4_hist.m plots the histgrams in Figure 4.
Figure5.m plots the histgrams in Figure 5.
Figure6.m plots the pie figures in Figure 7.
Figure7&S3.m plots the figures in Figure 7 and S3. 
Figure8.m plots the figures in Figure 8.
FigureS2.m plot supplementary figure S2.
FigureS4.m plot supplementary figure S4.
FigureS5.m plot supplementary figure S5.
