# Supplementary material for: Neuronal congruency effects in macaque prefrontal cortex
Source: Nat Commun. 2022 Aug 10;13:4702. doi: 10.1038/s41467-022-32382-1 (PMC9365805; doi:10.1038/s41467-022-32382-1)
Supplement: Supplementary file 4 — Supplementary Data 1 [file 41467_2022_32382_MOESM4_ESM.zip › data_submit/Figure3_behavior.m]

clear all
mn={'scrabble'; 'risk'};

for monkey=1:2
    mname=mn(monkey);
if contains(mname, 'risk')
load([pwd '/data/alldata_risk_FEF.mat']);
else 
    load([pwd '/data/alldata_scrabble_FEF.mat']);
end

TLcond1=[1:4,9:12];
TRcond1=[5:8,13:16];
for runs = 1:length(alldata)
     if length(alldata(runs).pool(1).hits)<10 && length(alldata(runs).pool(5).hits) >15 % check whether is a TR or TL run
            TLcond=TRcond1;
     else
         TLcond = TLcond1;
     end
    for conds=1:length(TLcond)
        clear hits
       
       
    hits=alldata(runs).pool(TLcond(conds)).hits;
    data(runs).RT_hits{conds}=alldata(runs).RT(hits);
    data(runs).mRT(conds)=mean(alldata(runs).RT(hits));
    data(runs).perf(conds)=100*alldata(runs).pool(TLcond(conds)).Nhits/(alldata(runs).pool(TLcond(conds)).Nhits+alldata(runs).pool(TLcond(conds)).Nwrong);
    data(runs).hits(conds)=alldata(runs).pool(TLcond(conds)).Nhits;
    data(runs).wrongs(conds)=alldata(runs).pool(TLcond(conds)).Nwrong;
    end
end
aa=[data.perf]; bb=[data.mRT];
allRT=extractfield(data, 'RT_hits');
allhits=extractfield(data, 'hits');
allperf=reshape(aa,8,[]); allperf=allperf';
allmRT=reshape(bb,8,[]); allmRT=allmRT';
if contains(mname, 'risk')
pp=allperf;rr=allmRT;
allperf([9,10,16,17],1:8)=pp([9,10,16,17],[4,3,2,1,8,7,6,5]); % switch the left and right for TR runs
allmRT([9,10,16,17],1:8)=rr([9,10,16,17],[4,3,2,1,8,7,6,5]); % switch the left and right for TR runs
end

% mean and std for congruent and incongruent
con=mean(allperf(:,[1,4,5,8]),2); % mcon=mean(con); sem_con=std(con)./(size(con,1)^0.5);
incon=mean(allperf(:,[2,3,6,7]),2); % mincon=mean(incon); sem_incon=std(incon)./(size(incon,1)^0.5); 
con_RT=mean(allmRT(:,[1,4,5,8]),2); % mconRT=mean(con_RT); sem_con_RT=std(con_RT)./(size(con_RT,1)^0.5);
incon_RT=mean(allmRT(:,[2,3,6,7]),2); % minconRT =mean(incon_RT); sem_incon_RT=std(incon_RT)./(size(incon_RT,1)^0.5);

allperf=[allperf con incon];
allmRT=[allmRT con_RT incon_RT];
mPerf=nanmean(allperf); 
mRT=nanmean(allmRT);
sem=std(allperf)./(size(allperf,1)^0.5);
sem_RT=std(allmRT)./(size(allmRT,1)^0.5);

f= figure;
for fi=1:2
set(gcf,'units','centimeters','position',[5,2,15,8]);
subplot(1,2,1);
myerrorbar(mPerf, sem, allperf);

% bar(y,'FaceColor',[0 .5 .5],'EdgeColor',[0 .9 .9],'LineWidth',1.5)
ylim([60 100]);
ylabel('performance');

box off;
subplot(1,2,2);
myerrorbar(mRT, sem_RT,allmRT);

ylim([300 400]);

ylabel('RT (ms)');

tit=sprintf('%s_behavior.pdf',mname{1}); 
box off;
%saveas (f,[pwd, '/Figure3_', mname{1}, '_beh'],'pdf');

end

end
%%


function myerrorbar(data, error,all)
y= ([[data(1) data(2)]; [data(4) data(3)]; [data(5) data(7)]; [data(8) data(6)]; [data(9) data(10)]]);
err=[[error(1) error(2)]; [error(4) error(3)]; [error(5) error(7)]; [error(8) error(6)];[error(9) error(10)]];
p=bar([1:length(y)], y, 'grouped'); hold on;
xticklabels({'sp-l','sp-r', 'col-l','col-r', 'avg'});
legend('con','incon','location','northwest');
hold on
%%
% al=all;
% al(:,3)=all(:,4);al(:,4)=all(:,3);al(:,6)=all(:,7);al(:,7)=all(:,8); al(:,8)=all(:,6);
% al2{1}=al(:, [1,3,5,7,9]);
% al2{2}=al(:,[2,4,6,8,10]);
%% plot error bar
% Find the number of groups and the number of bars in each group
ngroups = size(y, 1);
nbars = size(y, 2);
% Calculate the width for each bar group
groupwidth = min(0.8, nbars/(nbars + 1.5));
% Set the position of each error bar in the centre of the main bar
% Based on barweb.m by Bolu Ajiboye from MATLAB File Exchange
for i = 1:nbars
    % Calculate center of each bar
    x = (1:ngroups) - groupwidth/2 + (2*i-1) * groupwidth / (2*nbars);
    errorbar(x, y(:,i), err(:,i), 'k', 'linestyle', 'none','CapSize',3);
%     plot(x, al2{i},'k.');
end
legend([p(1) p(2)],'con','incon','location','northeast');
hold off;
end
