# Supplementary material for: Neuronal congruency effects in macaque prefrontal cortex
Source: Nat Commun. 2022 Aug 10;13:4702. doi: 10.1038/s41467-022-32382-1 (PMC9365805; doi:10.1038/s41467-022-32382-1)
Supplement: Supplementary file 4 — Supplementary Data 1 [file 41467_2022_32382_MOESM4_ESM.zip › data_submit/Figure8.m]

%% seperate the conditions into long and short delay
% close all;

clear all;
%addpath ('/data/local/u0114568/ephysio/test');

Conlist15={'TarIn-Con', 'TarIn-Incon','TarOut-Con', 'TarOut-Incon'};

align={'targetDim','FP','nextFP'}; align2=align{1};
Conlist=Conlist15; condnames={'TarInOut-ConIcon'}; 

for mk=1:2

    if mk==1
        load([pwd '/data/Fig8_SNR_delay_scrabble.mat']);mname='Monkey S'; 
    else
        load([pwd '/data/Fig8_SNR_delay_risk.mat']);mname='Monkey R'; 
    end
% binw=50;
xx=xxx{1};


%% plot short and long delay trials
% find the time window of interesting
winx=find(xx>-500&xx<=0);
woi_o=cellfun(@(x) (nanmean(x(:,winx),2)), allsu,'Uniformoutput', false);
ffr=figure;
%title('FR for fast and slow RT','fontsize',8);
set(gcf, 'Units', 'centimeters','OuterPosition', [8, 8, 20, 6]);
clear  woi
woi=woi_o;
for i=1:4
    subplot(1,4,i, 'parent',ffr);
    p=signrank(woi{i}, woi{i+4});
    scatter(median(woi{i}), median(woi{i+4}), 'r+');hold on;
    woi{i}(woi{i}<1)=1; woi{i+4}(woi{i+4}<1)=1; 
    scatter(woi{i}, woi{i+4}, 'b.');
    hold on;    
    plot(1:10:100, 1:10:100, 'r--'); 
    set(gca, 'fontsize',6, 'yscale','log','xscale','log');
    %xticks([0.1,1,10,100]);yticks([0.1,1,10,100]);
    
    tn=sprintf('%s\n p=%0.2g; median=%0.2f/%0.2f', Conlist{i}(1:end-3), p, nanmedian(woi{i}), nanmedian(woi{i+4})); % *n=the number of neurons show significant results
    title(tn, 'fontsize',6);
    
    box off;
end


%%
fsnr=figure;  % plot the congruency effect for fast and slow trials
tis={'short-snr-cic','long-snr-cic','sIC-lC-snr', 'c-sl-snr','ic-sl-snr'};
set(gcf, 'Units', 'centimeters','OuterPosition', [8, 8, 25, 6]);
clear  woi
woi=woi_o;
j=1;
for i=[1,5,2,1,2]    
    subplot(1,5,j, 'parent',fsnr); 
    d1=woi{i}./woi{i+2};
    d2=woi{i+1}./woi{i+3};
    if i==2
        d2=woi{i+3}./woi{i+5};
    end
    if j==3
        d11=d1;
        d22=d2;
        d2=d11;
        d1=d22;
    end
    if j>3       
        d2=woi{i+4}./woi{i+6};
    end
    d1(d1>4)=4;  d2(d2>4)=4; 
    
    scatter(d1,d2, 'b.');
    %dd1{j}=d1; dd2{j}=d2;
    hold on;   
    plot(0:4, 0:4, 'r--');hold on;
    scatter(median(d1), median(d2), 'r+');
    %   set(gca, 'fontsize',6, 'yscale','log','xscale','log'); %      xlim([-0.5,0.5]); %      yticks(-0.5:0.1:0.5);
    %p=signrank(woi{i}/woi{i+2}, woi{i+1}/woi{i+3});
    p=signrank(d1, d2);
     xlim([0,4]);
     ylim([0,4]);
    tn=sprintf('%s\n p=%0.2g; md=%0.2f/%0.2f', tis{j}, p, median(d1), median(d2)); % *n=the number of neurons show significant results
    title(tn, 'fontsize',6); 
    j=j+1;
    box off;
end
delete(subplot(1,5,3));


%%
% saveas (ffr,[pwd, '/Figure8_', mname,'_FR_sl'],'pdf');
% saveas (fsnr,[pwd, '/Figure8_',mname,'_snr_con'],'pdf');

%%
end
