# Supplementary material for: Neuronal congruency effects in macaque prefrontal cortex
Source: Nat Commun. 2022 Aug 10;13:4702. doi: 10.1038/s41467-022-32382-1 (PMC9365805; doi:10.1038/s41467-022-32382-1)
Supplement: Supplementary file 4 — Supplementary Data 1 [file 41467_2022_32382_MOESM4_ESM.zip › data_submit/Figure6.m]

%d = [60,25,42; 49,23,49;32,68,27;15,79,27; 16,6,1;16,6,3;7,31,0.01;4,42,1];
d = [ 16,6,3;16,6,1;4,42,1;7,31,0.01];
t={ 'ms-Tar-sig','mr-Tar-sig', 'ms-Dis-sig','mr-Dis-sig'};

%t={'mr-Tar-all', 'ms-Tar-all','mr-Dis-all', 'ms-Dis-all','mr-Tar-sig', 'ms-Tar-sig','mr-Dis-sig', 'ms-Dis-sig'};
labels = {'con>incon','con<incon','con<>incon'};

f=figure;
set(gcf, 'Units', 'centimeters','OuterPosition', [8, 4, 10, 25]);


for fi=1:length(t)
% Create pie charts
subplot(3,2,fi)
p=pie(d(fi,:));
title(t{fi},'fontsize',8,'FontWeight', 'normal');

end
% Create legend
subplot(3,2,5)
pie([33,33,33]);
lgd = legend(labels,'Location','eastoutside');
%fpath='/data/local/u0114568/ephysio/test/mkfigure/review_response/figures/';

%saveas(f,[pwd, '/Figure7'],'pdf');
