# Supplementary material for: Neuronal congruency effects in macaque prefrontal cortex
Source: Nat Commun. 2022 Aug 10;13:4702. doi: 10.1038/s41467-022-32382-1 (PMC9365805; doi:10.1038/s41467-022-32382-1)
Supplement: Supplementary file 4 — Supplementary Data 1 [file 41467_2022_32382_MOESM4_ESM.zip › data_submit/data/risk_TarLCong5_-500_0_TarLIncon5.xlsx]

## Sheet: Sheet1
runname	neuron	mean1	mean2	p1	h1	sm	monkeyname	numbers	mi
0708_1351_C	neuralOff_SPKx_6a	10.7236	12.9053	0.00246477	1	1	risk	1	-0.0923308
0708_1351_C	neuralOff_SPKx_10a	27.5867	30.6253	0.00264954	1	1	risk	2	-0.0521985
0708_1351_C	neuralOff_SPKx_10b	26.7733	30.7364	0.00817696	1	1	risk	3	-0.0689107
0708_1351_C	neuralOff_SPKx_10d	11.0385	8.49406	0.0103274	1	1	risk	4	0.130266
0716_1228_A	neuralOff_SPKx_6c	2.20074	4.27749	0.00458487	1	1	risk	5	-0.320573
0716_1228_A	neuralOff_SPKx_14a	12.018	9.51191	0.0190553	1	1	risk	6	0.116401
0716_1433_C	neuralOff_SPKx_7a	5.37136	7.0775	0.0571372	0	1	risk	7	-0.137052
0715_1418_C	neuralOff_SPKx_13a	6.80799	4.41514	0.00136726	1	1	risk	8	0.213207
0715_1418_C	neuralOff_SPKx_14b	0.263894	0.340315	0.602949	0	1	risk	9	-0.126482
0715_1418_C	neuralOff_SPKx_15c	13.5544	12.8488	0.474625	0	1	risk	10	0.0267242
0714_1221_A	neuralOff_SPKx_2a	8.18855	7.82535	0.59326	0	1	risk	11	0.0226804
0714_1221_A	neuralOff_SPKx_9a	31.5113	29.3713	0.177429	0	1	risk	12	0.0351498
0714_1221_A	neuralOff_SPKx_10a	22.8695	23.8318	0.383762	0	1	risk	13	-0.0206052
0714_1221_A	neuralOff_SPKx_11a	6.34482	5.27767	0.0971195	0	1	risk	14	0.0918179
0714_1221_A	neuralOff_SPKx_13a	10.802	9.39632	0.096228	0	1	risk	15	0.0695953
0714_1221_A	neuralOff_SPKx_14d	16.938	16.9416	0.99614	0	1	risk	16	-0.000106796
0714_1335_C	neuralOff_SPKx_6b	4.75281	4.10801	0.2431	0	1	risk	17	0.0727697
0714_1335_C	neuralOff_SPKx_9a	19.9746	19.9861	0.992735	0	1	risk	18	-0.000289455
0714_1335_C	neuralOff_SPKx_9b	9.54895	8.50508	0.31287	0	1	risk	19	0.0578193
0714_1335_C	neuralOff_SPKx_9c	19.9599	19.3111	0.475841	0	1	risk	20	0.0165217
0714_1335_C	neuralOff_SPKx_12d	12.6893	13.6812	0.32549	0	1	risk	21	-0.037614
0714_1335_C	neuralOff_SPKx_13c	30.7642	29.8348	0.561505	0	1	risk	22	0.0153359
0714_1335_C	neuralOff_SPKx_14a	33.914	32.3701	0.416588	0	1	risk	23	0.023292
0714_1335_C	neuralOff_SPKx_14d	8.00424	7.43903	0.247727	0	1	risk	24	0.0365992
0714_1335_C	neuralOff_SPKx_15a	8.60804	8.29824	0.546644	0	1	risk	25	0.0183248
0714_1335_C	neuralOff_SPKx_16a	2.72684	1.97783	0.0984276	0	1	risk	26	0.159206
0709_1346_A	neuralOff_SPKx_13a	4.03516	4.42375	0.493921	0	1	risk	27	-0.0459383
0709_1346_A	neuralOff_SPKx_16a	2.82963	1.41689	0.00122818	1	1	risk	28	0.332683
0717_1333_E	neuralOff_SPKx_5a	8.06968	9.45288	0.209742	0	1	risk	29	-0.078938
0717_1333_E	neuralOff_SPKx_13a	9.80566	10.2986	0.67652	0	1	risk	30	-0.0245199
0717_1059_A	neuralOff_SPKx_14U	68.6953	63.467	0.004299	1	1	risk	31	0.0395593
0717_1059_A	neuralOff_SPKx_15b	6.39181	8.26053	0.00494088	1	1	risk	32	-0.127537
0717_1219_C	neuralOff_SPKx_2b	30.0128	23.9799	0.00207812	1	1	risk	33	0.111735
0717_1219_C	neuralOff_SPKx_14b	52.8501	57.7345	0.0841549	0	1	risk	34	-0.0441686
0717_1219_C	neuralOff_SPKx_15b	17.135	17.746	0.595944	0	1	risk	35	-0.0175175
0717_1219_C	neuralOff_SPKx_15c	3.56721	1.49081	0.000189527	1	1	risk	36	0.410515
0825_1141_B	neuralOff_SPKx_2a	4.10888	2.54589	0.00112627	1	1	risk	37	0.234866
0825_1141_B	neuralOff_SPKx_3b	5.01983	5.37645	0.423927	0	1	risk	38	-0.0343029
0825_1141_B	neuralOff_SPKx_8a	1.01135	1.45747	0.0867825	0	1	risk	39	-0.180699
0825_1141_B	neuralOff_SPKx_8b	5.28423	7.09023	0.000482607	1	1	risk	40	-0.145945
0825_1141_B	neuralOff_SPKx_8c	7.35549	6.99101	0.510958	0	1	risk	41	0.0254057
0825_1141_B	neuralOff_SPKx_9b	3.56907	3.98123	0.30576	0	1	risk	42	-0.0545884
0825_1141_B	neuralOff_SPKx_11c	32.1393	32.1212	0.988944	0	1	risk	43	0.000280801
0825_1141_B	neuralOff_SPKx_15a	7.00939	5.21087	0.0138806	1	1	risk	44	0.147176
0825_1141_B	neuralOff_SPKx_16b	14.1153	19.1798	0.000192746	1	1	risk	45	-0.152109
0825_1236_C	neuralOff_SPKx_4b	19.3771	17.0853	0.11258	0	1	risk	46	0.0628537
0825_1236_C	neuralOff_SPKx_5b	22.9947	21.7266	0.100295	0	1	risk	47	0.0283557
0825_1236_C	neuralOff_SPKx_5c	17.5278	19.0105	0.188498	0	1	risk	48	-0.0405803
0825_1236_C	neuralOff_SPKx_6a	41.0902	37.7798	0.0242037	1	1	risk	49	0.0419731
0825_1236_C	neuralOff_SPKx_7a	4.96361	5.13781	0.80796	0	1	risk	50	-0.0172446
0825_1236_C	neuralOff_SPKx_7b	36.8623	34.308	0.134884	0	1	risk	51	0.0358911
0825_1236_C	neuralOff_SPKx_7c	16.1828	15.4047	0.555061	0	1	risk	52	0.0246338
0825_1236_C	neuralOff_SPKx_10a	20.1129	16.6996	0.0132689	1	1	risk	53	0.0927192
0825_1329_E	neuralOff_SPKx_3b	4.79828	4.99137	0.762965	0	1	risk	54	-0.0197239
0825_1329_E	neuralOff_SPKx_5a	8.68163	6.77284	0.00968673	1	1	risk	55	0.123511
0825_1329_E	neuralOff_SPKx_13a	22.2973	34.9587	2.86469e-07	1	1	risk	56	-0.221137
0825_1329_E	neuralOff_SPKx_13b	24.5325	25.3474	0.49913	0	1	risk	57	-0.0163381
0825_1329_E	neuralOff_SPKx_14b	33.4598	30.8192	0.00954645	1	1	risk	58	0.0410804
0825_1329_E	neuralOff_SPKx_14c	17.0922	16.0918	0.35463	0	1	risk	59	0.0301461
0825_1329_E	neuralOff_SPKx_14d	15.9589	16.7184	0.454016	0	1	risk	60	-0.02324
0825_1329_E	neuralOff_SPKx_14e	7.15842	7.40498	0.740706	0	1	risk	61	-0.0169307
0825_1329_E	neuralOff_SPKx_16a	15.6485	14.0069	0.0820598	0	1	risk	62	0.0553551
0826_1059_A	neuralOff_SPKx_3b	27.0705	23.6566	0.0125926	1	1	risk	63	0.0672986
0826_1059_A	neuralOff_SPKx_4a	2.43998	1.70151	0.0652024	0	1	risk	64	0.178311
0826_1059_A	neuralOff_SPKx_4b	11.0984	10.8574	0.792886	0	1	risk	65	0.010973
0826_1059_A	neuralOff_SPKx_4d	22.2554	14.7725	1.59735e-05	1	1	risk	66	0.202089
0826_1059_A	neuralOff_SPKx_5a	5.02125	4.16202	0.155086	0	1	risk	67	0.0935648
0826_1059_A	neuralOff_SPKx_6a	12.5307	12.1176	0.743779	0	1	risk	68	0.0167582
0826_1059_A	neuralOff_SPKx_13a	9.05589	8.62102	0.55168	0	1	risk	69	0.0246007
0826_1059_A	neuralOff_SPKx_14a	23.0769	22.2206	0.477362	0	1	risk	70	0.0189027
0826_1059_A	neuralOff_SPKx_14b	17.3951	14.5032	0.00902528	1	1	risk	71	0.0906593
0826_1059_A	neuralOff_SPKx_14c	14.896	13.4446	0.149765	0	1	risk	72	0.0512147
0826_1059_A	neuralOff_SPKx_15b	13.1087	10.4111	0.000298413	1	1	risk	73	0.114696
0826_1059_A	neuralOff_SPKx_16a	14.3409	11.8755	0.0123659	1	1	risk	74	0.0940413
0826_1059_A	neuralOff_SPKx_16b	3.22831	4.43157	0.0334159	1	1	risk	75	-0.157086
0826_1059_A	neuralOff_SPKx_16c	26.7845	21.6383	0.00526037	1	1	risk	76	0.106277
0826_1352_F	neuralOff_SPKx_1c	15.5592	16.7822	0.226438	0	1	risk	77	-0.0378155
0826_1352_F	neuralOff_SPKx_2b	10.6977	10.7498	0.947982	0	1	risk	78	-0.00242673
0826_1352_F	neuralOff_SPKx_3a	6.60925	9.5116	0.000260416	1	1	risk	79	-0.180037
0826_1352_F	neuralOff_SPKx_4a	10.7331	14.2764	0.000494817	1	1	risk	80	-0.141679
0826_1352_F	neuralOff_SPKx_5c	37.7999	28.4032	6.75856e-06	1	1	risk	81	0.141937
0826_1352_F	neuralOff_SPKx_6a	17.6187	15.1531	0.00861929	1	1	risk	82	0.0752363
0826_1352_F	neuralOff_SPKx_6b	15.3756	14.537	0.299024	0	1	risk	83	0.0280355
0826_1352_F	neuralOff_SPKx_7b	14.285	12.3404	0.00130509	1	1	risk	84	0.0730373
0826_1352_F	neuralOff_SPKx_7d	14.1335	13.7707	0.747393	0	1	risk	85	0.0130008
0826_1352_F	neuralOff_SPKx_8a	25.0759	24.0063	0.35807	0	1	risk	86	0.021793
0826_1352_F	neuralOff_SPKx_8b	18.9078	17.5734	0.16452	0	1	risk	87	0.0365784
0826_1352_F	neuralOff_SPKx_8c	16.9254	15.2726	0.119063	0	1	risk	88	0.0513334
0826_1352_F	neuralOff_SPKx_9a	2.43314	1.36141	0.0101308	1	1	risk	89	0.282441
0826_1352_F	neuralOff_SPKx_9b	27.1296	25.8819	0.316822	0	1	risk	90	0.0235361
0826_1352_F	neuralOff_SPKx_10a	12.3625	10.1304	4.81714e-05	1	1	risk	91	0.0992363
0826_1352_F	neuralOff_SPKx_11a	14.3306	12.3138	0.0174287	1	1	risk	92	0.0756923
0826_1352_F	neuralOff_SPKx_11b	14.0014	11.4096	0.0209006	1	1	risk	93	0.101997
0826_1352_F	neuralOff_SPKx_12a	10.6628	7.30538	0.000962286	1	1	risk	94	0.186855
0826_1352_F	neuralOff_SPKx_12b	7.45624	5.85256	0.00498477	1	1	risk	95	0.120498
0826_1352_F	neuralOff_SPKx_13b	37.4568	31.7332	0.00366019	1	1	risk	96	0.0827233
0826_1352_F	neuralOff_SPKx_16a	5.91314	3.96883	0.00119782	1	1	risk	97	0.196753
0826_1352_F	neuralOff_SPKx_16b	10.6395	11.641	0.273231	0	1	risk	98	-0.0449515
0826_1352_F	neuralOff_SPKx_16d	10.0918	9.54385	0.660592	0	1	risk	99	0.0279069
0826_1206_B	neuralOff_SPKx_3a	2.88467	2.7274	0.776274	0	1	risk	100	0.0280234
0826_1206_B	neuralOff_SPKx_4c	3.30654	2.88042	0.350724	0	1	risk	101	0.0688743
0826_1206_B	neuralOff_SPKx_5b	3.78567	4.0871	0.57165	0	1	risk	102	-0.0382874
0826_1206_B	neuralOff_SPKx_6a	3.3972	2.67896	0.107709	0	1	risk	103	0.118205
0826_1206_B	neuralOff_SPKx_6c	7.05629	4.62464	0.000264993	1	1	risk	104	0.208173
0826_1206_B	neuralOff_SPKx_7e	25.6763	21.208	0.00126102	1	1	risk	105	0.0953057
0826_1206_B	neuralOff_SPKx_9a	23.2289	14.5084	9.67431e-05	1	1	risk	106	0.231086
0826_1206_B	neuralOff_SPKx_10b	25.9475	18.6305	1.70329e-05	1	1	risk	107	0.16414
0826_1206_B	neuralOff_SPKx_10c	8.97877	7.556	0.0415434	1	1	risk	108	0.0860469
0826_1206_B	neuralOff_SPKx_10d	13.4978	8.93809	0.000134792	1	1	risk	109	0.203233
0826_1206_B	neuralOff_SPKx_11a	6.75703	5.80775	0.0910747	0	1	risk	110	0.0755505
0826_1206_B	neuralOff_SPKx_11d	29.9367	23.4837	1.7488e-06	1	1	risk	111	0.120796
0826_1206_B	neuralOff_SPKx_11e	26.8355	21.6609	0.000108819	1	1	risk	112	0.1067
0826_1206_B	neuralOff_SPKx_12a	11.1844	8.52167	0.00360984	1	1	risk	113	0.135124
0826_1206_B	neuralOff_SPKx_12b	27.9559	21.0902	2.26501e-06	1	1	risk	114	0.139985
0826_1206_B	neuralOff_SPKx_12c	3.01192	1.82282	0.0322489	1	1	risk	115	0.24595
0826_1206_B	neuralOff_SPKx_12d	7.37903	6.95059	0.509561	0	1	risk	116	0.0298987
0826_1206_B	neuralOff_SPKx_13a	15.7035	14.4735	0.10869	0	1	risk	117	0.0407596
0826_1206_B	neuralOff_SPKx_13c	9.06372	8.66578	0.62623	0	1	risk	118	0.0224452
0826_1206_B	neuralOff_SPKx_14a	14.4686	20.5687	1.09276e-07	1	1	risk	119	-0.174101
0826_1206_B	neuralOff_SPKx_14c	6.91474	6.87884	0.955956	0	1	risk	120	0.00260218
0826_1206_B	neuralOff_SPKx_16a	10.2674	9.435	0.229104	0	1	risk	121	0.0422508
0826_1458_H	neuralOff_SPKx_1a	19.784	18.0194	0.0913224	0	1	risk	122	0.0466786
0826_1458_H	neuralOff_SPKx_4a	13.8765	15.6572	0.119235	0	1	risk	123	-0.0602924
0826_1458_H	neuralOff_SPKx_6a	59.6511	51.2892	0.000443383	1	1	risk	124	0.0753736
0826_1458_H	neuralOff_SPKx_7a	26.1928	36.2843	7.39621e-07	1	1	risk	125	-0.161523
0826_1458_H	neuralOff_SPKx_7b	22.1639	29.3832	9.28752e-06	1	1	risk	126	-0.140052
0826_1458_H	neuralOff_SPKx_11a	12.0841	12.3179	0.861076	0	1	risk	127	-0.00958208
0708_1351_C	neuralOff_SPKx_1a	23.4794	24.8035	0.350186	0	2	risk	128	-0.0274247
0708_1351_C	neuralOff_SPKx_2b	54.1782	53.9615	0.882613	0	2	risk	129	0.00200356
0708_1351_C	neuralOff_SPKx_3b	35.0593	31.4456	0.00244267	1	2	risk	130	0.0543365
0708_1351_C	neuralOff_SPKx_5a	29.5701	29.9941	0.750519	0	2	risk	131	-0.00711788
0708_1351_C	neuralOff_SPKx_6b	13.0853	11.9429	0.0744879	0	2	risk	132	0.0456416
0708_1351_C	neuralOff_SPKx_6c	48.865	49.1277	0.89021	0	2	risk	133	-0.00268081
0708_1351_C	neuralOff_SPKx_7a	33.5617	33.9983	0.793869	0	2	risk	134	-0.00646274
0708_1351_C	neuralOff_SPKx_9b	79.6522	72.0685	0.0018532	1	2	risk	135	0.0499846
0708_1351_C	neuralOff_SPKx_10e	34.3468	34.7015	0.80599	0	2	risk	136	-0.00513733
0708_1351_C	neuralOff_SPKx_11b	38.0402	39.253	0.484489	0	2	risk	137	-0.0156901
0708_1351_C	neuralOff_SPKx_14a	16.1434	17.1257	0.42906	0	2	risk	138	-0.0295256
0708_1351_C	neuralOff_SPKx_14b	19.0278	19.8289	0.514065	0	2	risk	139	-0.0206178
0716_1228_A	neuralOff_SPKx_2c	23.0884	21.5932	0.17588	0	2	risk	140	0.0334642
0716_1228_A	neuralOff_SPKx_3b	27.4576	26.8341	0.671075	0	2	risk	141	0.0114846
0716_1228_A	neuralOff_SPKx_4b	9.69884	9.05153	0.477425	0	2	risk	142	0.0345228
0716_1228_A	neuralOff_SPKx_15b	48.9338	44.2743	0.0202351	1	2	risk	143	0.0499898
0716_1433_C	neuralOff_SPKx_7b	3.80822	5.41503	0.0202526	1	2	risk	144	-0.174213
0715_1418_C	neuralOff_SPKx_1b	12.6594	13.4452	0.252288	0	2	risk	145	-0.0301015
0715_1418_C	neuralOff_SPKx_1c	43.4892	42.1584	0.352327	0	2	risk	146	0.0155371
0715_1418_C	neuralOff_SPKx_3a	25.0445	28.5919	0.017531	1	2	risk	147	-0.0661382
0715_1418_C	neuralOff_SPKx_3b	49.8362	51.2478	0.51901	0	2	risk	148	-0.0139642
0715_1418_C	neuralOff_SPKx_7b	21.5476	21.9821	0.696331	0	2	risk	149	-0.00998012
0715_1418_C	neuralOff_SPKx_14d	35.053	35.9465	0.559927	0	2	risk	150	-0.0125848
0714_1221_A	neuralOff_SPKx_1b	27.7024	24.7983	0.056287	0	2	risk	151	0.0553156
0714_1221_A	neuralOff_SPKx_2b	31.2081	33.3518	0.154061	0	2	risk	152	-0.0332059
0714_1221_A	neuralOff_SPKx_2c	42.6294	40.7721	0.280791	0	2	risk	153	0.0222692
0714_1221_A	neuralOff_SPKx_4a	25.7288	19.7541	4.0458e-05	1	2	risk	154	0.131361
0714_1221_A	neuralOff_SPKx_4b	31.5166	39.5796	7.18087e-05	1	2	risk	155	-0.113409
0714_1221_A	neuralOff_SPKx_5b	27.9988	25.9837	0.125805	0	2	risk	156	0.0373277
0714_1221_A	neuralOff_SPKx_6c	36.6017	32.7779	0.0386648	1	2	risk	157	0.0551141
0714_1221_A	neuralOff_SPKx_9b	21.6182	21.072	0.616136	0	2	risk	158	0.0127933
0714_1221_A	neuralOff_SPKx_10b	31.1256	29.2363	0.173122	0	2	risk	159	0.0312997
0714_1221_A	neuralOff_SPKx_10c	14.3654	13.903	0.685309	0	2	risk	160	0.0163577
0714_1221_A	neuralOff_SPKx_13c	20.0374	18.3031	0.0493263	1	2	risk	161	0.045233
0714_1221_A	neuralOff_SPKx_16b	60.9488	62.6947	0.48134	0	2	risk	162	-0.0141205
0714_1335_C	neuralOff_SPKx_1a	41.5901	36.0321	0.00425916	1	2	risk	163	0.0716036
0714_1335_C	neuralOff_SPKx_3b	29.753	27.0155	0.0965511	0	2	risk	164	0.0482226
0714_1335_C	neuralOff_SPKx_4b	29.6987	28.1152	0.240062	0	2	risk	165	0.0273883
0714_1335_C	neuralOff_SPKx_4c	42.0869	39.8753	0.214459	0	2	risk	166	0.026983
0714_1335_C	neuralOff_SPKx_5a	30.6252	33.2838	0.0769429	0	2	risk	167	-0.0415997
0714_1335_C	neuralOff_SPKx_5b	31.4388	32.5836	0.450637	0	2	risk	168	-0.0178808
0714_1335_C	neuralOff_SPKx_6c	48.6466	47.4376	0.477428	0	2	risk	169	0.0125827
0714_1335_C	neuralOff_SPKx_6d	47.4634	44.4798	0.127711	0	2	risk	170	0.0324498
0714_1335_C	neuralOff_SPKx_9d	25.1222	23.4911	0.215982	0	2	risk	171	0.0335535
0714_1335_C	neuralOff_SPKx_10a	31.7775	32.4974	0.581906	0	2	risk	172	-0.0111999
0714_1335_C	neuralOff_SPKx_11d	0.247778	0.282322	0.842933	0	2	risk	173	-0.0651656
0714_1335_C	neuralOff_SPKx_15b	27.667	28.2686	0.57872	0	2	risk	174	-0.0107553
0714_1335_C	neuralOff_SPKx_16b	26.4456	24.1765	0.0341686	1	2	risk	175	0.0448255
0709_1346_A	neuralOff_SPKx_1a	47.4814	46.1312	0.455344	0	2	risk	176	0.0144239
0709_1346_A	neuralOff_SPKx_2b	62.1754	59.7992	0.301261	0	2	risk	177	0.0194805
0709_1346_A	neuralOff_SPKx_3a	43.3954	38.9237	0.0500737	0	2	risk	178	0.0543208
0709_1346_A	neuralOff_SPKx_5b	17.822	17.4432	0.7293	0	2	risk	179	0.0107402
0709_1346_A	neuralOff_SPKx_8b	54.3476	52.7608	0.296408	0	2	risk	180	0.0148148
0709_1346_A	neuralOff_SPKx_9b	16.1061	16.5939	0.642379	0	2	risk	181	-0.0149202
0709_1346_A	neuralOff_SPKx_9c	32.7123	30.378	0.167352	0	2	risk	182	0.0369996
0709_1346_A	neuralOff_SPKx_10b	42.652	45.2465	0.0770939	0	2	risk	183	-0.0295175
0709_1346_A	neuralOff_SPKx_11b	27.0656	28.5347	0.160159	0	2	risk	184	-0.0264233
0709_1346_A	neuralOff_SPKx_13b	14.4182	12.5474	0.0606022	0	2	risk	185	0.0693772
0709_1346_A	neuralOff_SPKx_13c	36.807	36.5518	0.88058	0	2	risk	186	0.00347825
0709_1346_A	neuralOff_SPKx_14a	49.075	52.9488	0.236603	0	2	risk	187	-0.0379704
0709_1346_A	neuralOff_SPKx_16c	35.0917	37.7213	0.0696438	0	2	risk	188	-0.0361145
0717_1333_E	neuralOff_SPKx_3a	18.1059	15.8941	0.112128	0	2	risk	189	0.0650552
0717_1333_E	neuralOff_SPKx_4b	35.4241	35.2552	0.90515	0	2	risk	190	0.00238987
0717_1333_E	neuralOff_SPKx_14a	42.1111	47.4507	0.0109071	1	2	risk	191	-0.0596197
0717_1059_A	neuralOff_SPKx_2a	54.3449	56.047	0.373809	0	2	risk	192	-0.0154183
0717_1059_A	neuralOff_SPKx_3a	73.715	68.2319	0.0328314	1	2	risk	193	0.0386278
0717_1059_A	neuralOff_SPKx_4a	48.787	49.1934	0.83898	0	2	risk	194	-0.0041479
0717_1219_C	neuralOff_SPKx_1b	56.8709	48.2277	0.00125129	1	2	risk	195	0.0822386
0717_1219_C	neuralOff_SPKx_14d	15.48	17.854	0.0125168	1	2	risk	196	-0.0712192
0717_1219_C	neuralOff_SPKx_14e	26.6475	22.4292	0.00336221	1	2	risk	197	0.0859516
0717_1219_C	neuralOff_SPKx_15d	40.0715	37.687	0.343058	0	2	risk	198	0.0306653
0717_1219_C	neuralOff_SPKx_16b	13.3196	13.3517	0.968079	0	2	risk	199	-0.00120283
0825_1141_B	neuralOff_SPKx_3d	40.4721	35.3963	0.0546845	0	2	risk	200	0.0669038
0825_1141_B	neuralOff_SPKx_5a	28.7667	30.6381	0.219204	0	2	risk	201	-0.0315038
0825_1141_B	neuralOff_SPKx_6a	24.8151	27.3674	0.0890187	0	2	risk	202	-0.0489118
0825_1141_B	neuralOff_SPKx_10b	82.1515	75.1751	0.00274694	1	2	risk	203	0.0443436
0825_1141_B	neuralOff_SPKx_11d	19.6747	18.4132	0.332939	0	2	risk	204	0.0331212
0825_1141_B	neuralOff_SPKx_13a	19.2158	18.5949	0.666301	0	2	risk	205	0.0164195
0825_1141_B	neuralOff_SPKx_14c	55.3225	52.3301	0.0619812	0	2	risk	206	0.027797
0825_1236_C	neuralOff_SPKx_4d	46.1761	40.0263	0.00190605	1	2	risk	207	0.0713418
0825_1236_C	neuralOff_SPKx_5d	16.9894	14.6262	0.0698463	0	2	risk	208	0.074747
0825_1236_C	neuralOff_SPKx_6b	42.7357	41.2596	0.503657	0	2	risk	209	0.0175736
0825_1236_C	neuralOff_SPKx_7d	12.1016	11.154	0.177634	0	2	risk	210	0.0407477
0825_1236_C	neuralOff_SPKx_13a	19.772	19.1269	0.550298	0	2	risk	211	0.0165858
0825_1236_C	neuralOff_SPKx_14c	30.0896	27.5649	0.0948678	0	2	risk	212	0.0437886
0825_1329_E	neuralOff_SPKx_3c	21.7044	20.3738	0.145314	0	2	risk	213	0.0316224
0825_1329_E	neuralOff_SPKx_4a	29.5991	31.1106	0.420242	0	2	risk	214	-0.0248973
0825_1329_E	neuralOff_SPKx_5b	20.9351	20.0138	0.527503	0	2	risk	215	0.0225006
0825_1329_E	neuralOff_SPKx_5c	23.0523	19.5466	0.00297149	1	2	risk	216	0.0822941
0825_1329_E	neuralOff_SPKx_6a	33.1569	32.9981	0.929229	0	2	risk	217	0.00240047
0825_1329_E	neuralOff_SPKx_8d	33.2435	30.5332	0.0548867	0	2	risk	218	0.0424978
0825_1329_E	neuralOff_SPKx_13c	26.6926	28.4897	0.100746	0	2	risk	219	-0.0325676
0825_1329_E	neuralOff_SPKx_14f	9.26044	11.5575	0.00583279	1	2	risk	220	-0.11034
0825_1329_E	neuralOff_SPKx_14g	30.694	28.2613	0.0850352	0	2	risk	221	0.0412627
0825_1329_E	neuralOff_SPKx_15d	29.9327	29.9839	0.948591	0	2	risk	222	-0.000854059
0825_1329_E	neuralOff_SPKx_16c	28.612	28.933	0.829604	0	2	risk	223	-0.00557838
0826_1059_A	neuralOff_SPKx_1b	39.948	40.7137	0.616574	0	2	risk	224	-0.00949241
0826_1059_A	neuralOff_SPKx_3f	34.5167	30.32	0.00353158	1	2	risk	225	0.0647274
0826_1059_A	neuralOff_SPKx_4e	43.4573	40.2054	0.133055	0	2	risk	226	0.0388693
0826_1059_A	neuralOff_SPKx_5b	68.5221	66.1724	0.188122	0	2	risk	227	0.0174449
0826_1059_A	neuralOff_SPKx_6b	28.5723	31.5662	0.0696164	0	2	risk	228	-0.0497829
0826_1059_A	neuralOff_SPKx_13c	50.203	47.5627	0.237562	0	2	risk	229	0.0270064
0826_1059_A	neuralOff_SPKx_14d	17.0821	21.2254	0.00183434	1	2	risk	230	-0.108159
0826_1059_A	neuralOff_SPKx_14e	16.3403	13.3948	0.00435152	1	2	risk	231	0.0990583
0826_1059_A	neuralOff_SPKx_15d	51.4417	46.074	0.00616372	1	2	risk	232	0.0550444
0826_1059_A	neuralOff_SPKx_16d	61.8787	57.7555	0.115572	0	2	risk	233	0.0344645
0826_1352_F	neuralOff_SPKx_1d	27.0017	29.4223	0.0248061	1	2	risk	234	-0.0428998
0826_1352_F	neuralOff_SPKx_3c	47.3467	46.2483	0.641627	0	2	risk	235	0.0117355
0826_1352_F	neuralOff_SPKx_5d	42.0042	38.6425	0.0740802	0	2	risk	236	0.0416845
0826_1352_F	neuralOff_SPKx_6c	22.0434	19.2163	0.0046765	1	2	risk	237	0.0685193
0826_1352_F	neuralOff_SPKx_7e	26.1842	23.4362	0.0241139	1	2	risk	238	0.0553798
0826_1352_F	neuralOff_SPKx_8d	21.2455	18.3282	0.0608163	0	2	risk	239	0.0737194
0826_1352_F	neuralOff_SPKx_8e	7.3733	6.86131	0.455643	0	2	risk	240	0.0359683
0826_1352_F	neuralOff_SPKx_9c	33.7222	36.8233	0.0185404	1	2	risk	241	-0.0439592
0826_1352_F	neuralOff_SPKx_10c	38.2109	33.7896	0.00863602	1	2	risk	242	0.061407
0826_1352_F	neuralOff_SPKx_11c	46.2562	44.2109	0.371397	0	2	risk	243	0.0226086
0826_1206_B	neuralOff_SPKx_1d	33.3256	27.5514	1.78893e-06	1	2	risk	244	0.0948501
0826_1206_B	neuralOff_SPKx_3d	31.3696	26.2537	0.000327553	1	2	risk	245	0.0887812
0826_1206_B	neuralOff_SPKx_4d	26.7974	23.9374	0.0231289	1	2	risk	246	0.0563723
0826_1206_B	neuralOff_SPKx_5e	37.5946	34.227	0.0976344	0	2	risk	247	0.0468882
0826_1206_B	neuralOff_SPKx_6e	42.6359	36.7828	0.00198566	1	2	risk	248	0.0736987
0826_1206_B	neuralOff_SPKx_7h	18.2179	14.6747	0.00798776	1	2	risk	249	0.10772
0826_1206_B	neuralOff_SPKx_8d	45.1992	44.6345	0.766219	0	2	risk	250	0.00628545
0826_1206_B	neuralOff_SPKx_9d	28.0459	22.6771	3.50082e-05	1	2	risk	251	0.105845
0826_1206_B	neuralOff_SPKx_10e	21.8932	16.9431	0.00403438	1	2	risk	252	0.12746
0826_1206_B	neuralOff_SPKx_10f	19.7365	15.7913	0.000167658	1	2	risk	253	0.111046
0826_1206_B	neuralOff_SPKx_11f	12.5449	8.54088	0.000189218	1	2	risk	254	0.189894
0826_1206_B	neuralOff_SPKx_11g	20.5375	17.56	0.0141806	1	2	risk	255	0.078154
0826_1206_B	neuralOff_SPKx_12e	15.8167	12.6026	0.00212974	1	2	risk	256	0.113093
0826_1206_B	neuralOff_SPKx_12f	5.49688	3.25742	0.00161429	1	2	risk	257	0.255812
0826_1206_B	neuralOff_SPKx_12g	4.65175	2.81134	0.00835657	1	2	risk	258	0.246602
0826_1206_B	neuralOff_SPKx_12h	46.5332	40.4021	0.00368481	1	2	risk	259	0.0705239
0826_1206_B	neuralOff_SPKx_13e	12.5232	11.8465	0.486103	0	2	risk	260	0.027768
0826_1206_B	neuralOff_SPKx_13f	27.1659	23.0792	0.00513622	1	2	risk	261	0.081335
0826_1206_B	neuralOff_SPKx_14d	27.9874	26.4661	0.0918157	0	2	risk	262	0.0279371
0826_1206_B	neuralOff_SPKx_15a	54.1367	54.2247	0.940611	0	2	risk	263	-0.000811774
0826_1206_B	neuralOff_SPKx_16b	33.9142	28.8936	0.000880354	1	2	risk	264	0.0799359
0826_1458_H	neuralOff_SPKx_1b	19.4422	19.5775	0.911693	0	2	risk	265	-0.00346627
0826_1458_H	neuralOff_SPKx_2a	31.0939	28.6566	0.0679032	0	2	risk	266	0.0407911
0826_1458_H	neuralOff_SPKx_3a	22.9435	20.0798	0.0160924	1	2	risk	267	0.0665624
0826_1458_H	neuralOff_SPKx_3b	37.228	36.2382	0.534665	0	2	risk	268	0.0134742
0826_1458_H	neuralOff_SPKx_4b	41.2044	33.4438	0.000133742	1	2	risk	269	0.103962
0826_1458_H	neuralOff_SPKx_5a	96.6256	90.7433	0.0227551	1	2	risk	270	0.0313941
0826_1458_H	neuralOff_SPKx_7c	69.6165	62.5253	0.00191617	1	2	risk	271	0.0536638
0826_1458_H	neuralOff_SPKx_8b	18.7768	17.0664	0.146573	0	2	risk	272	0.0477187
0826_1458_H	neuralOff_SPKx_11c	32.2933	28.474	0.00667877	1	2	risk	273	0.0628501
0826_1458_H	neuralOff_SPKx_14c	28.7682	26.0771	0.0532294	0	2	risk	274	0.0490673
0826_1458_H	neuralOff_SPKx_16c	20.3036	19.0589	0.387318	0	2	risk	275	0.0316224
