# Supplementary material for: Neuronal congruency effects in macaque prefrontal cortex
Source: Nat Commun. 2022 Aug 10;13:4702. doi: 10.1038/s41467-022-32382-1 (PMC9365805; doi:10.1038/s41467-022-32382-1)
Supplement: Supplementary file 4 — Supplementary Data 1 [file 41467_2022_32382_MOESM4_ESM.zip › data_submit/data/scrabble_TarRCong5_-500_0_TarRIncon5.xlsx]

## Sheet: Sheet1
runname	neuron	mean1	mean2	p1	h1	sm	monkeyname	numbers	mi
20200225_1228_A	neuralOff_SPKx_15a	0.727074	0.857545	0.647564	0	1	scrabble	1	-0.082336
20200225_1355_C	neuralOff_SPKx_9a	6.82057	11.1265	9.70514e-06	1	1	scrabble	2	-0.239926
20200225_1355_C	neuralOff_SPKx_13a	1.81123	4.01006	4.01876e-05	1	1	scrabble	3	-0.377722
20200225_1355_C	neuralOff_SPKx_16a	0.565042	2.53306	0.000127548	1	1	scrabble	4	-0.635233
20200306_1316_A	neuralOff_SPKx_1a	0.187913	0.269509	0.504315	0	1	scrabble	5	-0.178382
20200306_1316_A	neuralOff_SPKx_3a	13.2237	11.5515	0.0601549	0	1	scrabble	6	0.0674929
20200306_1316_A	neuralOff_SPKx_3b	13.4426	13.5542	0.899176	0	1	scrabble	7	-0.0041328
20200306_1316_A	neuralOff_SPKx_4a	4.7863	9.22749	1.21351e-05	1	1	scrabble	8	-0.316916
20200306_1316_A	neuralOff_SPKx_4b	9.20052	11.0194	0.0436446	1	1	scrabble	9	-0.0899538
20200306_1316_A	neuralOff_SPKx_6a	10.5924	11.2524	0.445677	0	1	scrabble	10	-0.0302108
20200306_1316_A	neuralOff_SPKx_6b	2.38159	4.41433	0.000486991	1	1	scrabble	11	-0.299112
20200306_1316_A	neuralOff_SPKx_12a	4.16042	3.78338	0.456355	0	1	scrabble	12	0.047463
20200306_1316_A	neuralOff_SPKx_13a	7.50641	7.11542	0.599575	0	1	scrabble	13	0.0267402
20200306_1316_A	neuralOff_SPKx_15b	3.22096	3.16687	0.896056	0	1	scrabble	14	0.00846701
20200306_1316_A	neuralOff_SPKx_16b	27.8199	26.78	0.287233	0	1	scrabble	15	0.0190463
20200306_1456_C	neuralOff_SPKx_2c	61.2825	50.3235	7.16998e-06	1	1	scrabble	16	0.0981937
20200306_1456_C	neuralOff_SPKx_3b	5.47859	4.01841	0.024176	1	1	scrabble	17	0.153751
20200306_1456_C	neuralOff_SPKx_4a	7.76365	7.80896	0.925125	0	1	scrabble	18	-0.00290995
20200306_1456_C	neuralOff_SPKx_4b	4.9811	5.4402	0.472193	0	1	scrabble	19	-0.044054
20200306_1456_C	neuralOff_SPKx_4c	15.8816	16.0502	0.852232	0	1	scrabble	20	-0.00528122
20200306_1456_C	neuralOff_SPKx_5a	0.206076	0.163708	0.72885	0	1	scrabble	21	0.114573
20200306_1456_C	neuralOff_SPKx_5b	22.2324	22.272	0.975604	0	1	scrabble	22	-0.000888409
20200306_1456_C	neuralOff_SPKx_7a	0.0743034	0.107407	0.723921	0	1	scrabble	23	-0.18218
20200306_1456_C	neuralOff_SPKx_7b	2.29267	1.56208	0.0844787	0	1	scrabble	24	0.189529
20200306_1456_C	neuralOff_SPKx_7d	9.915	8.98449	0.264941	0	1	scrabble	25	0.0492345
20200306_1456_C	neuralOff_SPKx_11b	7.1888	6.65508	0.3875	0	1	scrabble	26	0.0385528
20200306_1456_C	neuralOff_SPKx_12a	4.52316	4.59917	0.902672	0	1	scrabble	27	-0.00833281
20200306_1456_C	neuralOff_SPKx_13a	10.3014	8.71823	0.0630029	0	1	scrabble	28	0.0832392
20200306_1456_C	neuralOff_SPKx_14a	7.51965	13.6049	3.16916e-05	1	1	scrabble	29	-0.288064
20200306_1456_C	neuralOff_SPKx_15c	17.9782	19.5767	0.15112	0	1	scrabble	30	-0.0425648
20200306_1456_C	neuralOff_SPKx_16b	4.04649	6.89149	0.000603047	1	1	scrabble	31	-0.260103
20200306_1456_C	neuralOff_SPKx_16c	42.6522	46.1473	0.0175514	1	1	scrabble	32	-0.0393588
20200306_1641_F	neuralOff_SPKx_4a	15.7562	18.1227	0.035754	1	1	scrabble	33	-0.0698499
20200306_1641_F	neuralOff_SPKx_5a	2.53502	3.34572	0.0937333	0	1	scrabble	34	-0.137856
20200306_1641_F	neuralOff_SPKx_5b	6.90347	6.67047	0.796865	0	1	scrabble	35	0.0171653
20200306_1641_F	neuralOff_SPKx_6a	26.9655	20.5166	7.28966e-06	1	1	scrabble	36	0.135816
20200306_1641_F	neuralOff_SPKx_8a	67.614	77.0178	5.7609e-05	1	1	scrabble	37	-0.0650191
20200306_1641_F	neuralOff_SPKx_10a	1.23692	2.94297	0.000303998	1	1	scrabble	38	-0.408156
20200306_1641_F	neuralOff_SPKx_11a	4.32741	5.45456	0.0229591	1	1	scrabble	39	-0.115227
20200306_1641_F	neuralOff_SPKx_12a	14.5655	14.6925	0.884825	0	1	scrabble	40	-0.00434098
20200306_1641_F	neuralOff_SPKx_13b	3.5049	3.85595	0.577562	0	1	scrabble	41	-0.047692
20200306_1641_F	neuralOff_SPKx_14b	15.5998	21.5787	0.00236399	1	1	scrabble	42	-0.160815
20200306_1641_F	neuralOff_SPKx_14c	17.9655	19.5425	0.112768	0	1	scrabble	43	-0.0420446
20200306_1641_F	neuralOff_SPKx_15a	6.16492	8.09132	0.0277633	1	1	scrabble	44	-0.135127
20200306_1641_F	neuralOff_SPKx_15b	5.65931	6.9654	0.117269	0	1	scrabble	45	-0.103456
20200313_1329_A	neuralOff_SPKx_1a	3.40668	8.63246	8.12633e-08	1	1	scrabble	46	-0.434065
20200313_1329_A	neuralOff_SPKx_2a	5.32407	22.666	3.29746e-16	1	1	scrabble	47	-0.619574
20200313_1329_A	neuralOff_SPKx_2c	11.3654	20.5654	3.56544e-09	1	1	scrabble	48	-0.288121
20200313_1329_A	neuralOff_SPKx_4a	13.775	19.4203	1.7362e-05	1	1	scrabble	49	-0.170063
20200313_1329_A	neuralOff_SPKx_11a	6.64931	14.3245	5.32435e-09	1	1	scrabble	50	-0.365941
20200313_1329_A	neuralOff_SPKx_15b	15.2686	27.8803	1.63018e-09	1	1	scrabble	51	-0.292285
20200313_1329_A	neuralOff_SPKx_16c	18.0958	21.8671	0.000144262	1	1	scrabble	52	-0.0943708
20200313_1500_D	neuralOff_SPKx_1a	7.69905	10.6818	0.000179887	1	1	scrabble	53	-0.162274
20200313_1500_D	neuralOff_SPKx_1b	12.318	20.161	4.69417e-05	1	1	scrabble	54	-0.241478
20200313_1500_D	neuralOff_SPKx_2c	11.9702	17.1055	2.36747e-05	1	1	scrabble	55	-0.176617
20200313_1500_D	neuralOff_SPKx_3b	1.49229	3.13054	0.00445912	1	1	scrabble	56	-0.354384
20200313_1500_D	neuralOff_SPKx_4b	1.41583	3.84806	0.0056924	1	1	scrabble	57	-0.462059
20200313_1500_D	neuralOff_SPKx_5a	1.91589	1.17567	0.0452208	1	1	scrabble	58	0.239435
20200313_1500_D	neuralOff_SPKx_6a	5.70588	10.9375	6.27218e-06	1	1	scrabble	59	-0.314335
20200313_1500_D	neuralOff_SPKx_7d	21.3522	15.6363	5.43339e-07	1	1	scrabble	60	0.154531
20200313_1500_D	neuralOff_SPKx_8a	20.4993	16.7505	0.000223012	1	1	scrabble	61	0.100642
20200313_1500_D	neuralOff_SPKx_8b	23.6472	42.8067	1.6577e-09	1	1	scrabble	62	-0.288312
20200313_1500_D	neuralOff_SPKx_11b	20.9275	24.5037	0.00813684	1	1	scrabble	63	-0.0787163
20200313_1500_D	neuralOff_SPKx_13a	2.72057	10.1478	1.68495e-13	1	1	scrabble	64	-0.577168
20200313_1500_D	neuralOff_SPKx_15c	0.517825	3.61127	0.000468355	1	1	scrabble	65	-0.749182
20200313_1500_D	neuralOff_SPKx_16b	0.178896	0.803443	0.0161869	1	1	scrabble	66	-0.635775
20200313_1500_D	neuralOff_SPKx_16c	12.6998	30.6141	7.3896e-07	1	1	scrabble	67	-0.413592
20200313_1636_F	neuralOff_SPKx_1a	10.7836	10.8261	0.957926	0	1	scrabble	68	-0.001966
20200313_1636_F	neuralOff_SPKx_1b	8.5864	9.23104	0.598409	0	1	scrabble	69	-0.0361801
20200313_1636_F	neuralOff_SPKx_1c	23.8124	25.5656	0.195812	0	1	scrabble	70	-0.0355071
20200313_1636_F	neuralOff_SPKx_2a	41.7388	36.7624	0.00523488	1	1	scrabble	71	0.0633925
20200313_1636_F	neuralOff_SPKx_2b	36.5938	35.8196	0.640907	0	1	scrabble	72	0.0106912
20200313_1636_F	neuralOff_SPKx_3a	6.52216	6.59617	0.899311	0	1	scrabble	73	-0.00564189
20200313_1636_F	neuralOff_SPKx_5a	5.79321	10.2447	0.000186121	1	1	scrabble	74	-0.277562
20200313_1636_F	neuralOff_SPKx_7a	0.170556	7.06754	2.14063e-13	1	1	scrabble	75	-0.952873
20200313_1636_F	neuralOff_SPKx_8b	15.6122	12.4979	0.000237373	1	1	scrabble	76	0.110789
20200313_1636_F	neuralOff_SPKx_9b	11.6976	24.3995	3.35081e-10	1	1	scrabble	77	-0.351883
20200313_1636_F	neuralOff_SPKx_14a	0.286264	0.959957	0.0519051	0	1	scrabble	78	-0.540589
20200313_1636_F	neuralOff_SPKx_15c	0.593514	1.08664	0.0796605	0	1	scrabble	79	-0.293501
20200313_1636_F	neuralOff_SPKx_15d	3.44737	4.54463	0.127121	0	1	scrabble	80	-0.137294
20200313_1636_F	neuralOff_SPKx_16b	10.3671	19.5203	4.41315e-06	1	1	scrabble	81	-0.306257
20200316_1241_B	neuralOff_SPKx_1b	9.75652	14.3558	0.000152967	1	1	scrabble	82	-0.190745
20200316_1241_B	neuralOff_SPKx_1c	11.9219	18.9842	3.59987e-06	1	1	scrabble	83	-0.228507
20200316_1241_B	neuralOff_SPKx_2a	9.63905	15.6144	2.45811e-05	1	1	scrabble	84	-0.236617
20200316_1241_B	neuralOff_SPKx_2b	8.70533	11.6461	0.00291748	1	1	scrabble	85	-0.1445
20200316_1241_B	neuralOff_SPKx_4a	0.223852	0.678343	0.0217384	1	1	scrabble	86	-0.503762
20200316_1241_B	neuralOff_SPKx_4b	1.6196	4.57449	0.000348888	1	1	scrabble	87	-0.477049
20200316_1241_B	neuralOff_SPKx_4c	9.6174	11.114	0.143523	0	1	scrabble	88	-0.0721913
20200316_1241_B	neuralOff_SPKx_5a	1.41096	10.2524	1.37701e-11	1	1	scrabble	89	-0.758053
20200316_1241_B	neuralOff_SPKx_6a	51.2049	56.8097	4.13624e-06	1	1	scrabble	90	-0.0518888
20200316_1241_B	neuralOff_SPKx_6c	16.0017	19.1053	0.00679545	1	1	scrabble	91	-0.0884027
20200316_1241_B	neuralOff_SPKx_7a	19.0405	24.7616	1.34229e-05	1	1	scrabble	92	-0.130614
20200316_1241_B	neuralOff_SPKx_7b	21.1306	28.0112	5.98254e-06	1	1	scrabble	93	-0.140016
20200316_1241_B	neuralOff_SPKx_7d	33.4211	36.2539	0.022618	1	1	scrabble	94	-0.0406577
20200316_1241_B	neuralOff_SPKx_8b	34.7904	40.9807	9.90099e-06	1	1	scrabble	95	-0.0816974
20200316_1241_B	neuralOff_SPKx_9c	10.2158	21.4546	3.24919e-08	1	1	scrabble	96	-0.354867
20200316_1241_B	neuralOff_SPKx_11b	7.22826	17.2659	5.93371e-09	1	1	scrabble	97	-0.409798
20200316_1241_B	neuralOff_SPKx_12a	47.9223	60.707	1.38953e-07	1	1	scrabble	98	-0.117692
20200316_1241_B	neuralOff_SPKx_13b	21.5721	27.4736	0.00011927	1	1	scrabble	99	-0.120326
20200316_1241_B	neuralOff_SPKx_15a	6.3446	6.75961	0.489758	0	1	scrabble	100	-0.03167
20200317_1231_A	neuralOff_SPKx_3b	5.28757	5.55922	0.761135	0	1	scrabble	101	-0.0250444
20200317_1231_A	neuralOff_SPKx_5a	4.94919	22.2531	1.19019e-11	1	1	scrabble	102	-0.63612
20200317_1231_A	neuralOff_SPKx_5b	42.3881	38.9328	0.010505	1	1	scrabble	103	0.0424897
20200317_1231_A	neuralOff_SPKx_6a	0.350977	1.68397	0.000112251	1	1	scrabble	104	-0.655051
20200317_1231_A	neuralOff_SPKx_7a	5.45134	8.60198	0.00565778	1	1	scrabble	105	-0.224192
20200317_1231_A	neuralOff_SPKx_7b	7.59809	12.9029	0.000621699	1	1	scrabble	106	-0.25876
20200317_1231_A	neuralOff_SPKx_10a	11.7061	13.3205	0.0350358	1	1	scrabble	107	-0.0645086
20200317_1231_A	neuralOff_SPKx_10b	14.2634	28.0364	2.62157e-09	1	1	scrabble	108	-0.325605
20200317_1231_A	neuralOff_SPKx_13b	24.6307	13.0909	1.03576e-09	1	1	scrabble	109	0.30592
20200317_1231_A	neuralOff_SPKx_15c	14.9814	12.6738	0.18795	0	1	scrabble	110	0.0834431
20200317_1409_C	neuralOff_SPKx_3a	82.8065	86.0832	0.0515366	0	1	scrabble	111	-0.0194019
20200317_1409_C	neuralOff_SPKx_4b	73.593	78.0809	0.0517591	0	1	scrabble	112	-0.0295891
20200317_1409_C	neuralOff_SPKx_9a	18.1118	15.062	0.00888316	1	1	scrabble	113	0.0919359
20200317_1409_C	neuralOff_SPKx_13a	23.0608	24.5427	0.0908076	0	1	scrabble	114	-0.0311288
20200317_1520_F	neuralOff_SPKx_2a	6.06939	11.0854	5.40522e-08	1	1	scrabble	115	-0.292395
20200317_1520_F	neuralOff_SPKx_10a	17.4109	18.1216	0.487546	0	1	scrabble	116	-0.0200017
20200317_1520_F	neuralOff_SPKx_12a	5.52181	4.91657	0.305819	0	1	scrabble	117	0.0579826
20200317_1520_F	neuralOff_SPKx_15a	41.8827	52.5566	1.07413e-07	1	1	scrabble	118	-0.113023
20200317_1520_F	neuralOff_SPKx_15b	63.4063	70.2336	0.00348026	1	1	scrabble	119	-0.0510869
20200317_1520_F	neuralOff_SPKx_16a	41.5105	50.4931	4.35249e-07	1	1	scrabble	120	-0.0976331
20200317_1520_F	neuralOff_SPKx_16c	50.9158	60.8669	1.61641e-05	1	1	scrabble	121	-0.0890216
20200225_1228_A	neuralOff_SPKx_2c	13.3483	24.5834	5.74121e-07	1	2	scrabble	122	-0.296193
20200225_1228_A	neuralOff_SPKx_14b	8.64489	9.42682	0.397218	0	2	scrabble	123	-0.0432681
20200225_1228_A	neuralOff_SPKx_15b	12.5518	15.3529	0.0179883	1	2	scrabble	124	-0.100381
20200225_1355_C	neuralOff_SPKx_1d	28.8856	28.5374	0.777706	0	2	scrabble	125	0.00606341
20200225_1355_C	neuralOff_SPKx_2c	21.062	22.8004	0.216525	0	2	scrabble	126	-0.039632
20200225_1355_C	neuralOff_SPKx_3a	37.991	41.2529	0.120129	0	2	scrabble	127	-0.0411624
20200225_1355_C	neuralOff_SPKx_3b	53.503	57.0662	0.172635	0	2	scrabble	128	-0.0322265
20200225_1355_C	neuralOff_SPKx_4b	43.6635	48.7493	0.022794	1	2	scrabble	129	-0.0550328
20200225_1355_C	neuralOff_SPKx_6f	10.2766	21.7488	5.49256e-09	1	2	scrabble	130	-0.358223
20200225_1355_C	neuralOff_SPKx_10a	24.1724	28.2519	0.0364954	1	2	scrabble	131	-0.0778153
20200225_1355_C	neuralOff_SPKx_14c	15.2262	23.8244	4.17218e-07	1	2	scrabble	132	-0.220182
20200225_1355_C	neuralOff_SPKx_15a	19.0349	24.0033	5.58383e-05	1	2	scrabble	133	-0.115441
20200225_1355_C	neuralOff_SPKx_16c	14.8925	16.5503	0.111647	0	2	scrabble	134	-0.0527234
20200225_1355_C	neuralOff_SPKx_16d	8.45553	13.3307	9.15949e-06	1	2	scrabble	135	-0.223772
20200306_1316_A	neuralOff_SPKx_1c	4.30339	5.16084	0.142118	0	2	scrabble	136	-0.0905999
20200306_1316_A	neuralOff_SPKx_2b	20.5676	22.8684	0.0899632	0	2	scrabble	137	-0.0529702
20200306_1316_A	neuralOff_SPKx_2c	24.8216	24.5667	0.878335	0	2	scrabble	138	0.00515963
20200306_1316_A	neuralOff_SPKx_3c	18.5981	21.5384	0.0268654	1	2	scrabble	139	-0.073257
20200306_1316_A	neuralOff_SPKx_4c	27.4749	33.5689	0.00119649	1	2	scrabble	140	-0.0998305
20200306_1316_A	neuralOff_SPKx_4d	23.3487	28.7975	0.00183403	1	2	scrabble	141	-0.10449
20200306_1316_A	neuralOff_SPKx_5a	21.8038	28.1448	0.000896832	1	2	scrabble	142	-0.126952
20200306_1316_A	neuralOff_SPKx_7a	7.61895	8.60566	0.180922	0	2	scrabble	143	-0.0608157
20200306_1316_A	neuralOff_SPKx_9b	18.9359	23.363	0.000783363	1	2	scrabble	144	-0.104662
20200306_1316_A	neuralOff_SPKx_12b	13.8474	18.5289	3.76031e-05	1	2	scrabble	145	-0.144598
20200306_1316_A	neuralOff_SPKx_15c	16.047	16.1162	0.934218	0	2	scrabble	146	-0.00215179
20200306_1316_A	neuralOff_SPKx_16c	11.1018	10.7394	0.723866	0	2	scrabble	147	0.0165914
20200306_1456_C	neuralOff_SPKx_1c	88.4535	80.1521	0.0164218	1	2	scrabble	148	0.0492361
20200306_1456_C	neuralOff_SPKx_2d	41.8995	37.7118	0.0281375	1	2	scrabble	149	0.0526024
20200306_1456_C	neuralOff_SPKx_3c	37.8379	34.9562	0.193468	0	2	scrabble	150	0.039588
20200306_1456_C	neuralOff_SPKx_3d	32.8433	29.108	0.0239857	1	2	scrabble	151	0.0602941
20200306_1456_C	neuralOff_SPKx_4d	20.5458	19.9244	0.535516	0	2	scrabble	152	0.0153541
20200306_1456_C	neuralOff_SPKx_4e	20.9548	20.941	0.990358	0	2	scrabble	153	0.000329361
20200306_1456_C	neuralOff_SPKx_5d	21.1471	22.7242	0.345033	0	2	scrabble	154	-0.0359488
20200306_1456_C	neuralOff_SPKx_6c	11.3998	12.324	0.359123	0	2	scrabble	155	-0.0389569
20200306_1456_C	neuralOff_SPKx_6d	13.8279	14.6646	0.543276	0	2	scrabble	156	-0.029367
20200306_1456_C	neuralOff_SPKx_6e	15.5012	15.715	0.843478	0	2	scrabble	157	-0.0068507
20200306_1456_C	neuralOff_SPKx_7e	17.1032	18.394	0.161811	0	2	scrabble	158	-0.0363632
20200306_1456_C	neuralOff_SPKx_7f	21.8443	20.1741	0.241054	0	2	scrabble	159	0.0397489
20200306_1456_C	neuralOff_SPKx_8c	24.9782	26.2076	0.355182	0	2	scrabble	160	-0.0240179
20200306_1456_C	neuralOff_SPKx_8d	26.0081	20.0873	1.13338e-05	1	2	scrabble	161	0.128446
20200306_1456_C	neuralOff_SPKx_9a	14.9523	11.527	0.000669342	1	2	scrabble	162	0.129357
20200306_1456_C	neuralOff_SPKx_9b	27.1694	20.2259	6.81103e-06	1	2	scrabble	163	0.146502
20200306_1456_C	neuralOff_SPKx_10e	20.124	20.2902	0.895208	0	2	scrabble	164	-0.00411275
20200306_1456_C	neuralOff_SPKx_12d	11.3305	12.9846	0.078278	0	2	scrabble	165	-0.0680276
20200306_1456_C	neuralOff_SPKx_13b	43.7728	39.6497	0.132629	0	2	scrabble	166	0.0494244
20200306_1456_C	neuralOff_SPKx_14d	18.6249	20.4549	0.137994	0	2	scrabble	167	-0.0468268
20200306_1456_C	neuralOff_SPKx_15d	35.9556	38.3076	0.126003	0	2	scrabble	168	-0.0316719
20200306_1641_F	neuralOff_SPKx_1b	11.4446	13.8719	0.0349083	1	2	scrabble	169	-0.0958779
20200306_1641_F	neuralOff_SPKx_1c	11.7863	17.5425	5.55569e-06	1	2	scrabble	170	-0.196263
20200306_1641_F	neuralOff_SPKx_2d	22.8689	25.7606	0.0364993	1	2	scrabble	171	-0.0594635
20200306_1641_F	neuralOff_SPKx_2e	36.5997	42.1418	0.00205945	1	2	scrabble	172	-0.0703835
20200306_1641_F	neuralOff_SPKx_3a	9.59017	15.1322	5.22395e-06	1	2	scrabble	173	-0.224172
20200306_1641_F	neuralOff_SPKx_3b	13.1101	16.5065	0.0033277	1	2	scrabble	174	-0.114678
20200306_1641_F	neuralOff_SPKx_4b	20.0857	21.4272	0.136364	0	2	scrabble	175	-0.0323173
20200306_1641_F	neuralOff_SPKx_4c	7.10041	11.2254	0.000339306	1	2	scrabble	176	-0.22509
20200306_1641_F	neuralOff_SPKx_4d	18.5621	20.7989	0.039514	1	2	scrabble	177	-0.056827
20200306_1641_F	neuralOff_SPKx_5c	21.6894	19.9644	0.253642	0	2	scrabble	178	0.0414137
20200306_1641_F	neuralOff_SPKx_5d	9.13606	11.0255	0.0422122	1	2	scrabble	179	-0.0937145
20200306_1641_F	neuralOff_SPKx_5e	15.3791	15.8359	0.692847	0	2	scrabble	180	-0.0146345
20200306_1641_F	neuralOff_SPKx_5f	19.4073	22.4126	0.0182876	1	2	scrabble	181	-0.0718622
20200306_1641_F	neuralOff_SPKx_6c	37.6367	33.0576	0.0427325	1	2	scrabble	182	0.0647734
20200306_1641_F	neuralOff_SPKx_7c	31.2022	29.4194	0.291854	0	2	scrabble	183	0.0294074
20200306_1641_F	neuralOff_SPKx_8c	56.676	57.5903	0.665094	0	2	scrabble	184	-0.0080008
20200306_1641_F	neuralOff_SPKx_9d	19.7397	21.836	0.0949673	0	2	scrabble	185	-0.0504222
20200306_1641_F	neuralOff_SPKx_9e	26.1817	29.5965	0.0159783	1	2	scrabble	186	-0.0612212
20200306_1641_F	neuralOff_SPKx_10e	27.1795	32.794	0.00868176	1	2	scrabble	187	-0.0936166
20200306_1641_F	neuralOff_SPKx_11b	23.7159	24.7389	0.266573	0	2	scrabble	188	-0.0211136
20200306_1641_F	neuralOff_SPKx_11c	22.4941	22.198	0.836231	0	2	scrabble	189	0.00662562
20200306_1641_F	neuralOff_SPKx_12b	10.0625	10.2084	0.89573	0	2	scrabble	190	-0.00719762
20200306_1641_F	neuralOff_SPKx_12c	10.2077	11.2305	0.477364	0	2	scrabble	191	-0.0477096
20200306_1641_F	neuralOff_SPKx_12d	22.3133	21.4899	0.420766	0	2	scrabble	192	0.0187988
20200306_1641_F	neuralOff_SPKx_12e	11.8283	13.2415	0.297854	0	2	scrabble	193	-0.0563704
20200306_1641_F	neuralOff_SPKx_13c	23.5315	24.2687	0.604999	0	2	scrabble	194	-0.0154223
20200306_1641_F	neuralOff_SPKx_13d	24.5846	23.8775	0.694633	0	2	scrabble	195	0.0145895
20200306_1641_F	neuralOff_SPKx_14d	19.7537	20.6506	0.534126	0	2	scrabble	196	-0.0221968
20200306_1641_F	neuralOff_SPKx_14e	17.6193	17.4629	0.902695	0	2	scrabble	197	0.00445984
20200306_1641_F	neuralOff_SPKx_15c	25.8797	26.6938	0.49499	0	2	scrabble	198	-0.0154851
20200306_1641_F	neuralOff_SPKx_15d	27.7011	30.3202	0.134433	0	2	scrabble	199	-0.0451405
20200306_1641_F	neuralOff_SPKx_16b	49.1598	49.9219	0.668922	0	2	scrabble	200	-0.00769126
20200306_1641_F	neuralOff_SPKx_16c	25.4945	29.4267	0.0548211	0	2	scrabble	201	-0.0715967
20200313_1329_A	neuralOff_SPKx_1b	29.6724	51.754	3.49494e-14	1	2	scrabble	202	-0.271185
20200313_1329_A	neuralOff_SPKx_2d	13.7837	27.5699	3.46215e-08	1	2	scrabble	203	-0.333373
20200313_1329_A	neuralOff_SPKx_3b	26.0862	71.4128	6.79932e-13	1	2	scrabble	204	-0.464893
20200313_1329_A	neuralOff_SPKx_4b	8.30892	27.282	1.23274e-11	1	2	scrabble	205	-0.533088
20200313_1329_A	neuralOff_SPKx_4c	12.3149	21.9489	7.34308e-06	1	2	scrabble	206	-0.281173
20200313_1329_A	neuralOff_SPKx_10b	9.22527	14.142	0.000161939	1	2	scrabble	207	-0.210411
20200313_1329_A	neuralOff_SPKx_11b	24.7032	39.3644	4.43694e-10	1	2	scrabble	208	-0.228839
20200313_1329_A	neuralOff_SPKx_12b	15.6992	22.5881	8.24655e-05	1	2	scrabble	209	-0.179926
20200313_1329_A	neuralOff_SPKx_16d	10.601	17.4208	2.86421e-06	1	2	scrabble	210	-0.243372
20200313_1500_D	neuralOff_SPKx_1c	15.6267	22.5381	0.00520625	1	2	scrabble	211	-0.181096
20200313_1500_D	neuralOff_SPKx_1d	7.63542	14.0037	0.000182279	1	2	scrabble	212	-0.294295
20200313_1500_D	neuralOff_SPKx_2d	8.78263	15.6427	0.000756313	1	2	scrabble	213	-0.280859
20200313_1500_D	neuralOff_SPKx_2e	21.3559	27.1921	0.00418454	1	2	scrabble	214	-0.120216
20200313_1500_D	neuralOff_SPKx_3c	14.2127	21.0676	5.10128e-05	1	2	scrabble	215	-0.194299
20200313_1500_D	neuralOff_SPKx_4c	7.79674	17.422	5.31872e-07	1	2	scrabble	216	-0.381671
20200313_1500_D	neuralOff_SPKx_4d	7.33447	9.19801	0.0545128	0	2	scrabble	217	-0.11272
20200313_1500_D	neuralOff_SPKx_5b	26.8548	54.4103	4.27535e-11	1	2	scrabble	218	-0.339082
20200313_1500_D	neuralOff_SPKx_6b	49.0378	57.1814	2.35214e-06	1	2	scrabble	219	-0.0766678
20200313_1500_D	neuralOff_SPKx_7e	32.7546	44.2258	1.62201e-05	1	2	scrabble	220	-0.149015
20200313_1500_D	neuralOff_SPKx_13d	30.0012	53.3748	2.10168e-10	1	2	scrabble	221	-0.28034
20200313_1500_D	neuralOff_SPKx_14c	17.0154	38.9863	8.60604e-12	1	2	scrabble	222	-0.392324
20200313_1500_D	neuralOff_SPKx_14d	20.0205	31.3713	1.92647e-05	1	2	scrabble	223	-0.220867
20200313_1500_D	neuralOff_SPKx_14e	16.3273	33.7458	2.58432e-10	1	2	scrabble	224	-0.347862
20200313_1500_D	neuralOff_SPKx_15d	27.0381	68.2383	2.00808e-08	1	2	scrabble	225	-0.432429
20200313_1636_F	neuralOff_SPKx_1d	28.8164	34.8338	0.000826521	1	2	scrabble	226	-0.0945377
20200313_1636_F	neuralOff_SPKx_2c	34.0006	34.1055	0.950157	0	2	scrabble	227	-0.00153999
20200313_1636_F	neuralOff_SPKx_3b	39.2332	46.3236	0.00166502	1	2	scrabble	228	-0.0828739
20200313_1636_F	neuralOff_SPKx_4a	51.7092	58.2354	0.00293225	1	2	scrabble	229	-0.0593589
20200313_1636_F	neuralOff_SPKx_5c	18.2899	22.4748	0.00221394	1	2	scrabble	230	-0.10266
20200313_1636_F	neuralOff_SPKx_6b	32.6521	56.7107	9.00684e-09	1	2	scrabble	231	-0.269224
20200313_1636_F	neuralOff_SPKx_7b	27.7418	58.4429	6.82242e-12	1	2	scrabble	232	-0.356225
20200313_1636_F	neuralOff_SPKx_8c	10.2487	33.5106	1.7853e-12	1	2	scrabble	233	-0.531587
20200313_1636_F	neuralOff_SPKx_9c	15.528	28.3154	1.12727e-06	1	2	scrabble	234	-0.291659
20200313_1636_F	neuralOff_SPKx_9d	12.1581	20.6585	1.29242e-06	1	2	scrabble	235	-0.259027
20200313_1636_F	neuralOff_SPKx_10a	44.5829	74.1978	4.57797e-08	1	2	scrabble	236	-0.249325
20200313_1636_F	neuralOff_SPKx_11a	3.93178	8.22904	1.1945e-06	1	2	scrabble	237	-0.353369
20200313_1636_F	neuralOff_SPKx_11b	70.3548	84.3206	1.41214e-05	1	2	scrabble	238	-0.0902909
20200313_1636_F	neuralOff_SPKx_12e	16.7893	20.7718	0.0024061	1	2	scrabble	239	-0.106026
20200313_1636_F	neuralOff_SPKx_12f	30.4528	33.3417	0.0709762	0	2	scrabble	240	-0.0452845
20200313_1636_F	neuralOff_SPKx_13a	16.9307	24.6915	2.48031e-07	1	2	scrabble	241	-0.186458
20200313_1636_F	neuralOff_SPKx_13b	21.5647	28.682	6.95674e-05	1	2	scrabble	242	-0.141647
20200313_1636_F	neuralOff_SPKx_14b	44.8589	62.0317	3.63118e-07	1	2	scrabble	243	-0.160658
20200313_1636_F	neuralOff_SPKx_15e	18.8052	27.0753	0.000164218	1	2	scrabble	244	-0.180252
20200313_1636_F	neuralOff_SPKx_16c	16.5596	17.3297	0.574075	0	2	scrabble	245	-0.022724
20200313_1636_F	neuralOff_SPKx_16d	12.304	13.6549	0.196515	0	2	scrabble	246	-0.0520413
20200313_1636_F	neuralOff_SPKx_16e	12.2144	14.3668	0.0978012	0	2	scrabble	247	-0.080974
20200316_1241_B	neuralOff_SPKx_1d	22.4726	30.2003	3.10813e-05	1	2	scrabble	248	-0.146711
20200316_1241_B	neuralOff_SPKx_3a	21.4591	33.6608	2.09205e-08	1	2	scrabble	249	-0.221367
20200316_1241_B	neuralOff_SPKx_3b	18.7531	21.6131	0.0418878	1	2	scrabble	250	-0.0708514
20200316_1241_B	neuralOff_SPKx_4d	34.9546	51.7258	6.00125e-08	1	2	scrabble	251	-0.193483
20200316_1241_B	neuralOff_SPKx_5b	45.9385	51.6191	0.00766318	1	2	scrabble	252	-0.0582275
20200316_1241_B	neuralOff_SPKx_5c	27.2922	40.9929	9.79665e-07	1	2	scrabble	253	-0.200639
20200316_1241_B	neuralOff_SPKx_5d	32.5143	41.2244	6.10647e-05	1	2	scrabble	254	-0.118122
20200316_1241_B	neuralOff_SPKx_6b	11.1791	14.9046	0.000871937	1	2	scrabble	255	-0.142829
20200316_1241_B	neuralOff_SPKx_6d	42.5986	44.9485	0.194301	0	2	scrabble	256	-0.0268413
20200316_1241_B	neuralOff_SPKx_6e	27.7543	32.13	0.00147735	1	2	scrabble	257	-0.0730693
20200316_1241_B	neuralOff_SPKx_7e	48.328	57.9274	1.18415e-06	1	2	scrabble	258	-0.0903427
20200316_1241_B	neuralOff_SPKx_8d	37.2599	44.6321	0.000185432	1	2	scrabble	259	-0.0900239
20200316_1241_B	neuralOff_SPKx_9d	26.3562	31.441	0.00439305	1	2	scrabble	260	-0.0879761
20200316_1241_B	neuralOff_SPKx_9e	16.1823	26.4763	7.38704e-06	1	2	scrabble	261	-0.241312
20200316_1241_B	neuralOff_SPKx_10a	17.4782	26.0904	1.15169e-06	1	2	scrabble	262	-0.197668
20200316_1241_B	neuralOff_SPKx_11c	39.0953	72.0485	1.01169e-09	1	2	scrabble	263	-0.296492
20200316_1241_B	neuralOff_SPKx_13c	50.096	69.6727	1.31051e-08	1	2	scrabble	264	-0.163454
20200316_1241_B	neuralOff_SPKx_14c	60.5637	86.4002	7.76802e-10	1	2	scrabble	265	-0.175802
20200317_1231_A	neuralOff_SPKx_1a	36.2346	42.6751	0.0031642	1	2	scrabble	266	-0.0816185
20200317_1231_A	neuralOff_SPKx_2a	38.1698	41.7225	0.0230246	1	2	scrabble	267	-0.0444679
20200317_1231_A	neuralOff_SPKx_3c	38.6774	46.3087	0.00118117	1	2	scrabble	268	-0.0897949
20200317_1231_A	neuralOff_SPKx_4a	23.9538	27.2239	0.0586921	0	2	scrabble	269	-0.0638953
20200317_1231_A	neuralOff_SPKx_5c	37.1222	51.7455	4.99613e-05	1	2	scrabble	270	-0.164551
20200317_1231_A	neuralOff_SPKx_6b	72.6778	92.2522	3.83386e-07	1	2	scrabble	271	-0.118683
20200317_1231_A	neuralOff_SPKx_7c	19.3161	27.9044	0.00022174	1	2	scrabble	272	-0.181878
20200317_1231_A	neuralOff_SPKx_8a	94.1628	105.227	0.000528958	1	2	scrabble	273	-0.0554922
20200317_1231_A	neuralOff_SPKx_9b	84.1071	106.676	3.1628e-08	1	2	scrabble	274	-0.118295
20200317_1231_A	neuralOff_SPKx_10c	79.9938	113.635	1.18485e-09	1	2	scrabble	275	-0.17374
20200317_1231_A	neuralOff_SPKx_11b	25.3245	47.5203	2.99652e-10	1	2	scrabble	276	-0.3047
20200317_1231_A	neuralOff_SPKx_11c	32.3283	42.2784	3.38027e-06	1	2	scrabble	277	-0.133367
20200317_1231_A	neuralOff_SPKx_13c	30.4544	50.4241	4.3702e-07	1	2	scrabble	278	-0.246911
20200317_1231_A	neuralOff_SPKx_14c	18.1955	25.9984	0.00137725	1	2	scrabble	279	-0.176562
20200317_1231_A	neuralOff_SPKx_14d	18.8641	26.241	0.000249512	1	2	scrabble	280	-0.163548
20200317_1231_A	neuralOff_SPKx_16a	25.2958	29.6678	0.0821059	0	2	scrabble	281	-0.0795435
20200317_1409_C	neuralOff_SPKx_5b	403.412	403.727	0.930202	0	2	scrabble	282	-0.000390093
20200317_1409_C	neuralOff_SPKx_6a	76.9374	79.7503	0.198363	0	2	scrabble	283	-0.0179525
20200317_1409_C	neuralOff_SPKx_7c	72.275	73.2028	0.749572	0	2	scrabble	284	-0.00637763
20200317_1409_C	neuralOff_SPKx_8b	87.8437	88.2861	0.874545	0	2	scrabble	285	-0.00251227
20200317_1409_C	neuralOff_SPKx_9b	35.5087	37.9308	0.212043	0	2	scrabble	286	-0.0329808
20200317_1409_C	neuralOff_SPKx_9c	20.532	21.6818	0.392547	0	2	scrabble	287	-0.0272359
20200317_1409_C	neuralOff_SPKx_10c	26.9731	30.0261	0.0473026	1	2	scrabble	288	-0.0535609
20200317_1409_C	neuralOff_SPKx_11a	15.757	18.292	0.0624235	0	2	scrabble	289	-0.0744503
20200317_1409_C	neuralOff_SPKx_12a	32.4552	35.8006	0.0582469	0	2	scrabble	290	-0.0490134
20200317_1409_C	neuralOff_SPKx_13b	41.4108	41.0069	0.741472	0	2	scrabble	291	0.00490102
20200317_1409_C	neuralOff_SPKx_13c	41.0224	45.8477	0.0011604	1	2	scrabble	292	-0.0555457
20200317_1520_F	neuralOff_SPKx_2b	46.4347	52.5865	0.00459611	1	2	scrabble	293	-0.0621259
20200317_1520_F	neuralOff_SPKx_3a	5.8481	10.9484	7.28581e-10	1	2	scrabble	294	-0.303653
20200317_1520_F	neuralOff_SPKx_4a	5.08471	5.56214	0.410945	0	2	scrabble	295	-0.0448421
20200317_1520_F	neuralOff_SPKx_6b	23.9367	27.5512	0.0222794	1	2	scrabble	296	-0.0702008
20200317_1520_F	neuralOff_SPKx_7a	53.0121	56.9597	0.0187944	1	2	scrabble	297	-0.0358972
20200317_1520_F	neuralOff_SPKx_7b	42.3196	55.7581	3.60615e-07	1	2	scrabble	298	-0.137019
20200317_1520_F	neuralOff_SPKx_8a	53.2265	57.339	0.0117446	1	2	scrabble	299	-0.0371952
20200317_1520_F	neuralOff_SPKx_8b	67.4423	76.7724	0.00372193	1	2	scrabble	300	-0.0646954
20200317_1520_F	neuralOff_SPKx_9a	109.63	119.9	0.00040302	1	2	scrabble	301	-0.0447449
20200317_1520_F	neuralOff_SPKx_10b	108.684	110.337	0.498287	0	2	scrabble	302	-0.00754787
20200317_1520_F	neuralOff_SPKx_11a	39.7792	40.3779	0.791317	0	2	scrabble	303	-0.00746915
20200317_1520_F	neuralOff_SPKx_12b	71.4518	74.5055	0.239468	0	2	scrabble	304	-0.0209216
20200317_1520_F	neuralOff_SPKx_16d	57.9292	66.3137	0.00382431	1	2	scrabble	305	-0.0674848
