# Supplementary material for: Neuronal congruency effects in macaque prefrontal cortex
Source: Nat Commun. 2022 Aug 10;13:4702. doi: 10.1038/s41467-022-32382-1 (PMC9365805; doi:10.1038/s41467-022-32382-1)
Supplement: Supplementary file 4 — Supplementary Data 1 [file 41467_2022_32382_MOESM4_ESM.zip › data_submit/data/risk_TarRCong5_-500_0_TarRIncon5.xlsx]

## Sheet: Sheet1
runname	neuron	mean1	mean2	p1	h1	sm	monkeyname	numbers	mi
0708_1351_C	neuralOff_SPKx_6a	13.1099	12.0347	0.476944	0	1	risk	1	0.0427583
0708_1351_C	neuralOff_SPKx_10a	16.2005	29.1334	1.62966e-11	1	1	risk	2	-0.285281
0708_1351_C	neuralOff_SPKx_10b	12.389	24.4521	2.08597e-09	1	1	risk	3	-0.327437
0708_1351_C	neuralOff_SPKx_10d	8.73596	9.57753	0.364167	0	1	risk	4	-0.045954
0716_1228_A	neuralOff_SPKx_6c	1.83057	2.68155	0.106979	0	1	risk	5	-0.188598
0716_1228_A	neuralOff_SPKx_14a	13.4671	11.5127	0.0334296	1	1	risk	6	0.078242
0716_1433_C	neuralOff_SPKx_7a	6.40945	6.46831	0.926221	0	1	risk	7	-0.00457015
0715_1418_C	neuralOff_SPKx_13a	4.84024	4.84437	0.994312	0	1	risk	8	-0.000426255
0715_1418_C	neuralOff_SPKx_14b	0.329285	0.120266	0.169042	0	1	risk	9	0.46495
0715_1418_C	neuralOff_SPKx_15c	17.0048	14.3773	0.0237013	1	1	risk	10	0.083727
0714_1221_A	neuralOff_SPKx_2a	7.45298	7.41244	0.965498	0	1	risk	11	0.00272669
0714_1221_A	neuralOff_SPKx_9a	2.85269	19.0481	3.55809e-09	1	1	risk	12	-0.73949
0714_1221_A	neuralOff_SPKx_10a	16.9811	23.0442	7.6705e-06	1	1	risk	13	-0.151481
0714_1221_A	neuralOff_SPKx_11a	2.94114	5.50187	4.57074e-05	1	1	risk	14	-0.303296
0714_1221_A	neuralOff_SPKx_13a	9.10465	8.17439	0.26538	0	1	risk	15	0.0538374
0714_1221_A	neuralOff_SPKx_14d	13.8052	15.4933	0.0484572	1	1	risk	16	-0.0576173
0714_1335_C	neuralOff_SPKx_6b	5.8206	2.58095	1.44844e-08	1	1	risk	17	0.3856
0714_1335_C	neuralOff_SPKx_9a	22.517	20.2093	0.103326	0	1	risk	18	0.0540116
0714_1335_C	neuralOff_SPKx_9b	6.27159	7.70783	0.0802331	0	1	risk	19	-0.102739
0714_1335_C	neuralOff_SPKx_9c	21.6124	16.2818	0.000122381	1	1	risk	20	0.140669
0714_1335_C	neuralOff_SPKx_12d	0.384674	9.98776	2.48121e-11	1	1	risk	21	-0.925828
0714_1335_C	neuralOff_SPKx_13c	15.9947	22.9211	0.000253621	1	1	risk	22	-0.177984
0714_1335_C	neuralOff_SPKx_14a	10.5882	19.225	9.47337e-05	1	1	risk	23	-0.289695
0714_1335_C	neuralOff_SPKx_14d	4.57175	5.46133	0.162604	0	1	risk	24	-0.0886647
0714_1335_C	neuralOff_SPKx_15a	8.25518	7.96853	0.65526	0	1	risk	25	0.0176687
0714_1335_C	neuralOff_SPKx_16a	0.95796	1.88928	0.0200361	1	1	risk	26	-0.327095
0709_1346_A	neuralOff_SPKx_13a	3.86405	5.09747	0.0681529	0	1	risk	27	-0.137635
0709_1346_A	neuralOff_SPKx_16a	0.705247	1.36128	0.00949729	1	1	risk	28	-0.317456
0717_1333_E	neuralOff_SPKx_5a	6.20245	8.06913	0.00973981	1	1	risk	29	-0.130797
0717_1333_E	neuralOff_SPKx_13a	6.65929	9.12123	0.00444561	1	1	risk	30	-0.156011
0717_1059_A	neuralOff_SPKx_14U	37.4617	52.0867	8.70025e-11	1	1	risk	31	-0.16332
0717_1059_A	neuralOff_SPKx_15b	8.96244	8.8028	0.844597	0	1	risk	32	0.00898599
0717_1219_C	neuralOff_SPKx_2b	13.2085	20.391	3.63647e-05	1	1	risk	33	-0.213768
0717_1219_C	neuralOff_SPKx_14b	43.1706	56.0334	6.11049e-05	1	1	risk	34	-0.129659
0717_1219_C	neuralOff_SPKx_15b	13.7249	18.7209	6.18253e-07	1	1	risk	35	-0.15398
0717_1219_C	neuralOff_SPKx_15c	1.65001	1.1594	0.120647	0	1	risk	36	0.174634
0825_1141_B	neuralOff_SPKx_2a	2.8403	2.62349	0.58538	0	1	risk	37	0.0396819
0825_1141_B	neuralOff_SPKx_3b	6.22645	6.10735	0.874162	0	1	risk	38	0.00965703
0825_1141_B	neuralOff_SPKx_8a	6.8799	3.56044	0.00252141	1	1	risk	39	0.317946
0825_1141_B	neuralOff_SPKx_8b	5.33269	7.99099	3.4477e-06	1	1	risk	40	-0.199517
0825_1141_B	neuralOff_SPKx_8c	7.09964	8.27067	0.0886151	0	1	risk	41	-0.0761878
0825_1141_B	neuralOff_SPKx_9b	0.682265	3.13581	2.60429e-05	1	1	risk	42	-0.642613
0825_1141_B	neuralOff_SPKx_11c	29.359	32.4649	0.0927872	0	1	risk	43	-0.0502374
0825_1141_B	neuralOff_SPKx_15a	3.01761	4.92287	0.00196914	1	1	risk	44	-0.239944
0825_1141_B	neuralOff_SPKx_16b	12.9351	18.3485	7.58542e-07	1	1	risk	45	-0.173041
0825_1236_C	neuralOff_SPKx_4b	15.3862	15.2309	0.891077	0	1	risk	46	0.00507079
0825_1236_C	neuralOff_SPKx_5b	17.3016	18.5585	0.102015	0	1	risk	47	-0.035049
0825_1236_C	neuralOff_SPKx_5c	17.9668	17.4849	0.764727	0	1	risk	48	0.0135957
0825_1236_C	neuralOff_SPKx_6a	18.313	26.4297	6.30188e-05	1	1	risk	49	-0.181409
0825_1236_C	neuralOff_SPKx_7a	3.16051	3.71023	0.236569	0	1	risk	50	-0.0800095
0825_1236_C	neuralOff_SPKx_7b	22.3299	28.9753	8.47154e-05	1	1	risk	51	-0.129526
0825_1236_C	neuralOff_SPKx_7c	10.4859	12.5344	0.0049349	1	1	risk	52	-0.0889862
0825_1236_C	neuralOff_SPKx_10a	19.7591	17.5592	0.0609563	0	1	risk	53	0.058952
0825_1329_E	neuralOff_SPKx_3b	5.71948	5.61902	0.844201	0	1	risk	54	0.00886028
0825_1329_E	neuralOff_SPKx_5a	8.93759	5.22808	0.00019132	1	1	risk	55	0.261866
0825_1329_E	neuralOff_SPKx_13a	38.5689	35.4647	0.122955	0	1	risk	56	0.0419306
0825_1329_E	neuralOff_SPKx_13b	26.402	24.0166	0.0445291	1	1	risk	57	0.0473131
0825_1329_E	neuralOff_SPKx_14b	20.5691	32.4054	1.87069e-09	1	1	risk	58	-0.223433
0825_1329_E	neuralOff_SPKx_14c	16.7297	16.909	0.895222	0	1	risk	59	-0.00533118
0825_1329_E	neuralOff_SPKx_14d	14.6746	16.04	0.308489	0	1	risk	60	-0.0444565
0825_1329_E	neuralOff_SPKx_14e	6.85439	7.42119	0.4995	0	1	risk	61	-0.0397036
0825_1329_E	neuralOff_SPKx_16a	16.0887	14.3524	0.0179689	1	1	risk	62	0.0570395
0826_1059_A	neuralOff_SPKx_3b	17.8996	24.2639	4.69851e-06	1	1	risk	63	-0.150944
0826_1059_A	neuralOff_SPKx_4a	1.90685	1.35158	0.157338	0	1	risk	64	0.170411
0826_1059_A	neuralOff_SPKx_4b	11.7209	10.2641	0.130216	0	1	risk	65	0.0662614
0826_1059_A	neuralOff_SPKx_4d	17.7153	17.2095	0.684554	0	1	risk	66	0.0144829
0826_1059_A	neuralOff_SPKx_5a	1.22775	3.8365	2.99513e-05	1	1	risk	67	-0.515131
0826_1059_A	neuralOff_SPKx_6a	11.3862	13.9854	0.00376399	1	1	risk	68	-0.102444
0826_1059_A	neuralOff_SPKx_13a	2.45516	7.71952	6.27264e-09	1	1	risk	69	-0.517398
0826_1059_A	neuralOff_SPKx_14a	20.1749	19.9168	0.857862	0	1	risk	70	0.00643698
0826_1059_A	neuralOff_SPKx_14b	10.1563	14.12	0.000361108	1	1	risk	71	-0.163274
0826_1059_A	neuralOff_SPKx_14c	12.813	15.5726	0.0353711	1	1	risk	72	-0.097221
0826_1059_A	neuralOff_SPKx_15b	9.00527	10.4399	0.0822412	0	1	risk	73	-0.0737768
0826_1059_A	neuralOff_SPKx_16a	13.4615	11.7805	0.127659	0	1	risk	74	0.0665941
0826_1059_A	neuralOff_SPKx_16b	4.76487	3.96548	0.167424	0	1	risk	75	0.0915647
0826_1059_A	neuralOff_SPKx_16c	26.6036	23.7466	0.0567983	0	1	risk	76	0.0567434
0826_1352_F	neuralOff_SPKx_1c	13.741	14.0075	0.641941	0	1	risk	77	-0.00960295
0826_1352_F	neuralOff_SPKx_2b	8.62224	8.63497	0.982175	0	1	risk	78	-0.000737604
0826_1352_F	neuralOff_SPKx_3a	4.75918	8.3794	7.07501e-05	1	1	risk	79	-0.275541
0826_1352_F	neuralOff_SPKx_4a	13.8919	14.3722	0.464957	0	1	risk	80	-0.0169915
0826_1352_F	neuralOff_SPKx_5c	38.1102	30.9312	2.79533e-05	1	1	risk	81	0.103981
0826_1352_F	neuralOff_SPKx_6a	17.9717	15.8143	0.0173439	1	1	risk	82	0.0638524
0826_1352_F	neuralOff_SPKx_6b	13.4773	14.2307	0.390134	0	1	risk	83	-0.0271919
0826_1352_F	neuralOff_SPKx_7b	11.2773	12.1307	0.232697	0	1	risk	84	-0.0364582
0826_1352_F	neuralOff_SPKx_7d	15.0542	12.9419	0.0979188	0	1	risk	85	0.0754502
0826_1352_F	neuralOff_SPKx_8a	18.8131	21.4108	0.00620979	1	1	risk	86	-0.0645799
0826_1352_F	neuralOff_SPKx_8b	16.4516	16.9537	0.627018	0	1	risk	87	-0.0150304
0826_1352_F	neuralOff_SPKx_8c	15.5879	16.75	0.160657	0	1	risk	88	-0.0359361
0826_1352_F	neuralOff_SPKx_9a	1.39142	1.52274	0.741696	0	1	risk	89	-0.0450645
0826_1352_F	neuralOff_SPKx_9b	19.0816	27.1873	3.58019e-06	1	1	risk	90	-0.175188
0826_1352_F	neuralOff_SPKx_10a	4.81606	9.32953	1.09746e-07	1	1	risk	91	-0.319072
0826_1352_F	neuralOff_SPKx_11a	9.72059	12.593	0.000396201	1	1	risk	92	-0.12873
0826_1352_F	neuralOff_SPKx_11b	9.18808	11.5915	0.023413	1	1	risk	93	-0.115662
0826_1352_F	neuralOff_SPKx_12a	2.9467	6.65202	7.15565e-06	1	1	risk	94	-0.386023
0826_1352_F	neuralOff_SPKx_12b	4.42924	5.86651	0.00308131	1	1	risk	95	-0.139599
0826_1352_F	neuralOff_SPKx_13b	37.7972	30.1055	7.07729e-05	1	1	risk	96	0.113275
0826_1352_F	neuralOff_SPKx_16a	4.75606	2.74998	0.00120151	1	1	risk	97	0.267262
0826_1352_F	neuralOff_SPKx_16b	6.99766	8.93888	0.01258	1	1	risk	98	-0.121809
0826_1352_F	neuralOff_SPKx_16d	9.13222	8.4479	0.495249	0	1	risk	99	0.0389257
0826_1206_B	neuralOff_SPKx_3a	1.49218	3.09186	4.12227e-06	1	1	risk	100	-0.348966
0826_1206_B	neuralOff_SPKx_4c	3.0862	3.24918	0.658503	0	1	risk	101	-0.0257256
0826_1206_B	neuralOff_SPKx_5b	3.58765	5.31493	0.00691583	1	1	risk	102	-0.19402
0826_1206_B	neuralOff_SPKx_6a	1.90362	2.06306	0.729127	0	1	risk	103	-0.0401961
0826_1206_B	neuralOff_SPKx_6c	6.86679	6.80678	0.914225	0	1	risk	104	0.00438945
0826_1206_B	neuralOff_SPKx_7e	19.5407	20.3081	0.472561	0	1	risk	105	-0.0192592
0826_1206_B	neuralOff_SPKx_9a	9.47801	13.6074	0.0468682	1	1	risk	106	-0.178874
0826_1206_B	neuralOff_SPKx_10b	15.2625	18.3026	0.00514891	1	1	risk	107	-0.0905751
0826_1206_B	neuralOff_SPKx_10c	7.32268	6.51618	0.043914	1	1	risk	108	0.0582779
0826_1206_B	neuralOff_SPKx_10d	7.34672	8.17594	0.163371	0	1	risk	109	-0.0534205
0826_1206_B	neuralOff_SPKx_11a	6.81989	5.16442	0.0139355	1	1	risk	110	0.138137
0826_1206_B	neuralOff_SPKx_11d	18.1327	21.2398	0.000968342	1	1	risk	111	-0.0789156
0826_1206_B	neuralOff_SPKx_11e	16.6915	20.2496	0.000388208	1	1	risk	112	-0.0963182
0826_1206_B	neuralOff_SPKx_12a	7.36471	9.62477	0.0131046	1	1	risk	113	-0.133027
0826_1206_B	neuralOff_SPKx_12b	21.5386	22.4133	0.42555	0	1	risk	114	-0.0199009
0826_1206_B	neuralOff_SPKx_12c	2.19559	2.41013	0.529005	0	1	risk	115	-0.0465796
0826_1206_B	neuralOff_SPKx_12d	6.09283	6.74196	0.287526	0	1	risk	116	-0.0505754
0826_1206_B	neuralOff_SPKx_13a	15.2125	13.0616	0.0156813	1	1	risk	117	0.0760729
0826_1206_B	neuralOff_SPKx_13c	9.92999	9.09894	0.398827	0	1	risk	118	0.0436725
0826_1206_B	neuralOff_SPKx_14a	25.1841	25.0632	0.912069	0	1	risk	119	0.00240617
0826_1206_B	neuralOff_SPKx_14c	6.40879	5.78685	0.335604	0	1	risk	120	0.0509969
0826_1206_B	neuralOff_SPKx_16a	5.55754	7.52248	0.00247938	1	1	risk	121	-0.150225
0826_1458_H	neuralOff_SPKx_1a	16.6336	18.1547	0.152837	0	1	risk	122	-0.0437255
0826_1458_H	neuralOff_SPKx_4a	15.8998	15.8246	0.935964	0	1	risk	123	0.00237277
0826_1458_H	neuralOff_SPKx_6a	34.9147	42.6127	0.00012655	1	1	risk	124	-0.0992933
0826_1458_H	neuralOff_SPKx_7a	38.5	40.0757	0.376086	0	1	risk	125	-0.0200529
0826_1458_H	neuralOff_SPKx_7b	23.1287	32.0053	4.40931e-05	1	1	risk	126	-0.161
0826_1458_H	neuralOff_SPKx_11a	12.2696	12.5468	0.771563	0	1	risk	127	-0.0111691
0708_1351_C	neuralOff_SPKx_1a	12.7955	22.1032	2.83695e-06	1	2	risk	128	-0.266706
0708_1351_C	neuralOff_SPKx_2b	54.1228	53.6849	0.811292	0	2	risk	129	0.00406215
0708_1351_C	neuralOff_SPKx_3b	19.1069	32.2924	5.52017e-07	1	2	risk	130	-0.256529
0708_1351_C	neuralOff_SPKx_5a	27.8174	27.2257	0.732172	0	2	risk	131	0.0107499
0708_1351_C	neuralOff_SPKx_6b	10.6423	11.5525	0.189896	0	2	risk	132	-0.0410082
0708_1351_C	neuralOff_SPKx_6c	48.2132	47.1671	0.535419	0	2	risk	133	0.0109667
0708_1351_C	neuralOff_SPKx_7a	33.3616	30.6782	0.195794	0	2	risk	134	0.0419023
0708_1351_C	neuralOff_SPKx_9b	53.4715	67.7871	2.30184e-05	1	2	risk	135	-0.118058
0708_1351_C	neuralOff_SPKx_10e	27.9678	33.6256	8.19073e-05	1	2	risk	136	-0.0918573
0708_1351_C	neuralOff_SPKx_11b	26.0768	35.4514	6.48963e-06	1	2	risk	137	-0.152363
0708_1351_C	neuralOff_SPKx_14a	13.9818	16.2243	0.0722522	0	2	risk	138	-0.0742392
0708_1351_C	neuralOff_SPKx_14b	16.1157	19.2314	0.0115579	1	2	risk	139	-0.0881468
0716_1228_A	neuralOff_SPKx_2c	25.3407	24.9805	0.813318	0	2	risk	140	0.00715841
0716_1228_A	neuralOff_SPKx_3b	27.9605	27.5299	0.786569	0	2	risk	141	0.00775989
0716_1228_A	neuralOff_SPKx_4b	7.94853	9.67342	0.0292126	1	2	risk	142	-0.0978834
0716_1228_A	neuralOff_SPKx_15b	51.6689	45.3262	0.00826216	1	2	risk	143	0.0653924
0716_1433_C	neuralOff_SPKx_7b	3.78827	5.28004	0.0189233	1	2	risk	144	-0.164504
0715_1418_C	neuralOff_SPKx_1b	15.2831	12.9942	0.0718987	0	2	risk	145	0.0809438
0715_1418_C	neuralOff_SPKx_1c	45.3582	42.1456	0.0369214	1	2	risk	146	0.0367143
0715_1418_C	neuralOff_SPKx_3a	21.9767	25.4501	0.00521803	1	2	risk	147	-0.0732385
0715_1418_C	neuralOff_SPKx_3b	46.4217	48.7003	0.357962	0	2	risk	148	-0.0239541
0715_1418_C	neuralOff_SPKx_7b	22.3116	20.8416	0.143518	0	2	risk	149	0.034064
0715_1418_C	neuralOff_SPKx_14d	38.9539	39.039	0.958329	0	2	risk	150	-0.0010914
0714_1221_A	neuralOff_SPKx_1b	19.5237	23.5062	0.00921623	1	2	risk	151	-0.092553
0714_1221_A	neuralOff_SPKx_2b	27.6624	28.0369	0.823937	0	2	risk	152	-0.00672372
0714_1221_A	neuralOff_SPKx_2c	36.4553	36.9904	0.747469	0	2	risk	153	-0.00728548
0714_1221_A	neuralOff_SPKx_4a	23.8081	21.7306	0.114036	0	2	risk	154	0.0456209
0714_1221_A	neuralOff_SPKx_4b	41.898	37.4773	0.0402109	1	2	risk	155	0.0556935
0714_1221_A	neuralOff_SPKx_5b	22.1732	23.3722	0.340668	0	2	risk	156	-0.026327
0714_1221_A	neuralOff_SPKx_6c	25.284	27.2378	0.0839444	0	2	risk	157	-0.0371986
0714_1221_A	neuralOff_SPKx_9b	15.3347	19.5181	0.0103967	1	2	risk	158	-0.120029
0714_1221_A	neuralOff_SPKx_10b	18.4431	24.5455	3.22456e-05	1	2	risk	159	-0.141955
0714_1221_A	neuralOff_SPKx_10c	13.9434	15.7095	0.0573313	0	2	risk	160	-0.0595614
0714_1221_A	neuralOff_SPKx_13c	19.2985	18.4521	0.504017	0	2	risk	161	0.0224216
0714_1221_A	neuralOff_SPKx_16b	28.3306	51.3085	4.82959e-08	1	2	risk	162	-0.288525
0714_1335_C	neuralOff_SPKx_1a	27.4409	32.9986	7.44891e-05	1	2	risk	163	-0.0919553
0714_1335_C	neuralOff_SPKx_3b	33.6944	26.6031	0.000314245	1	2	risk	164	0.117606
0714_1335_C	neuralOff_SPKx_4b	21.9568	25.3718	0.0271568	1	2	risk	165	-0.0721547
0714_1335_C	neuralOff_SPKx_4c	35.0553	34.293	0.720188	0	2	risk	166	0.0109914
0714_1335_C	neuralOff_SPKx_5a	31.4869	30.9446	0.726764	0	2	risk	167	0.00868515
0714_1335_C	neuralOff_SPKx_5b	30.1342	30.4157	0.843648	0	2	risk	168	-0.00464919
0714_1335_C	neuralOff_SPKx_6c	61.9294	51.7029	3.44132e-07	1	2	risk	169	0.0899967
0714_1335_C	neuralOff_SPKx_6d	55.0391	47.3458	2.54542e-05	1	2	risk	170	0.0751415
0714_1335_C	neuralOff_SPKx_9d	23.0399	20.4778	0.118606	0	2	risk	171	0.0588739
0714_1335_C	neuralOff_SPKx_10a	28.8817	26.1995	0.068695	0	2	risk	172	0.048695
0714_1335_C	neuralOff_SPKx_11d	0.469418	0.363428	0.533039	0	2	risk	173	0.127262
0714_1335_C	neuralOff_SPKx_15b	22.7002	24.7066	0.0792045	0	2	risk	174	-0.0423229
0714_1335_C	neuralOff_SPKx_16b	24.0738	24.1969	0.940325	0	2	risk	175	-0.00254847
0709_1346_A	neuralOff_SPKx_1a	42.9457	44.2862	0.372253	0	2	risk	176	-0.0153672
0709_1346_A	neuralOff_SPKx_2b	67.923	59.3471	0.0103744	1	2	risk	177	0.0673835
0709_1346_A	neuralOff_SPKx_3a	40.5851	42.2399	0.381653	0	2	risk	178	-0.0199795
0709_1346_A	neuralOff_SPKx_5b	15.5564	18.8045	0.0130168	1	2	risk	179	-0.0945287
0709_1346_A	neuralOff_SPKx_8b	41.8505	45.0684	0.0268583	1	2	risk	180	-0.0370219
0709_1346_A	neuralOff_SPKx_9b	12.7297	13.3365	0.598727	0	2	risk	181	-0.0232787
0709_1346_A	neuralOff_SPKx_9c	25.0551	27.3835	0.128982	0	2	risk	182	-0.0444032
0709_1346_A	neuralOff_SPKx_10b	42.6198	42.4462	0.920597	0	2	risk	183	0.00204106
0709_1346_A	neuralOff_SPKx_11b	27.3441	28.1297	0.556454	0	2	risk	184	-0.0141612
0709_1346_A	neuralOff_SPKx_13b	11.7861	13.5082	0.0394826	1	2	risk	185	-0.0680813
0709_1346_A	neuralOff_SPKx_13c	36.1683	36.9977	0.676994	0	2	risk	186	-0.0113347
0709_1346_A	neuralOff_SPKx_14a	49.4494	49.8171	0.890004	0	2	risk	187	-0.00370368
0709_1346_A	neuralOff_SPKx_16c	36.8083	38.8258	0.197773	0	2	risk	188	-0.0266751
0717_1333_E	neuralOff_SPKx_3a	13.6419	15.7835	0.0938714	0	2	risk	189	-0.0727801
0717_1333_E	neuralOff_SPKx_4b	42.6318	34.9325	0.000668348	1	2	risk	190	0.0992632
0717_1333_E	neuralOff_SPKx_14a	40.2586	43.2145	0.132214	0	2	risk	191	-0.0354105
0717_1059_A	neuralOff_SPKx_2a	47.9137	53.2686	0.0153535	1	2	risk	192	-0.0529238
0717_1059_A	neuralOff_SPKx_3a	57.5764	64.8464	0.00199304	1	2	risk	193	-0.0593845
0717_1059_A	neuralOff_SPKx_4a	41.0903	46.4329	0.0325468	1	2	risk	194	-0.0610423
0717_1219_C	neuralOff_SPKx_1b	43.2486	52.0759	3.07341e-05	1	2	risk	195	-0.0926026
0717_1219_C	neuralOff_SPKx_14d	14.4147	15.7207	0.225243	0	2	risk	196	-0.0433374
0717_1219_C	neuralOff_SPKx_14e	17.8078	22.0249	0.00437723	1	2	risk	197	-0.105871
0717_1219_C	neuralOff_SPKx_15d	36.6001	35.3338	0.633536	0	2	risk	198	0.0176029
0717_1219_C	neuralOff_SPKx_16b	11.4541	12.8962	0.104943	0	2	risk	199	-0.059225
0825_1141_B	neuralOff_SPKx_3d	39.6171	34.6239	0.0182691	1	2	risk	200	0.0672572
0825_1141_B	neuralOff_SPKx_5a	38.2231	29.9672	8.59389e-05	1	2	risk	201	0.121071
0825_1141_B	neuralOff_SPKx_6a	31.4458	28.9407	0.229347	0	2	risk	202	0.041484
0825_1141_B	neuralOff_SPKx_10b	72.2521	79.8022	0.0126675	1	2	risk	203	-0.0496539
0825_1141_B	neuralOff_SPKx_11d	18.1756	21.4819	0.103612	0	2	risk	204	-0.0833724
0825_1141_B	neuralOff_SPKx_13a	22.4261	20.4312	0.246801	0	2	risk	205	0.0465487
0825_1141_B	neuralOff_SPKx_14c	49.8803	52.3147	0.229729	0	2	risk	206	-0.0238216
0825_1236_C	neuralOff_SPKx_4d	45.4933	39.2533	0.00310025	1	2	risk	207	0.0736308
0825_1236_C	neuralOff_SPKx_5d	14.5565	15.0625	0.630371	0	2	risk	208	-0.0170824
0825_1236_C	neuralOff_SPKx_6b	44.602	41.2854	0.0719893	0	2	risk	209	0.038616
0825_1236_C	neuralOff_SPKx_7d	11.0235	10.8284	0.838808	0	2	risk	210	0.00892679
0825_1236_C	neuralOff_SPKx_13a	16.4959	17.3468	0.505797	0	2	risk	211	-0.0251427
0825_1236_C	neuralOff_SPKx_14c	24.7821	25.806	0.420677	0	2	risk	212	-0.0202401
0825_1329_E	neuralOff_SPKx_3c	26.5881	21.8726	0.000997333	1	2	risk	213	0.0973061
0825_1329_E	neuralOff_SPKx_4a	35.4311	32.2563	0.0899029	0	2	risk	214	0.0469038
0825_1329_E	neuralOff_SPKx_5b	17.9899	17.2533	0.468599	0	2	risk	215	0.0209006
0825_1329_E	neuralOff_SPKx_5c	21.2397	16.2933	0.00557739	1	2	risk	216	0.13179
0825_1329_E	neuralOff_SPKx_6a	38.1303	38.9831	0.744169	0	2	risk	217	-0.0110595
0825_1329_E	neuralOff_SPKx_8d	25.7117	29.7044	0.0132564	1	2	risk	218	-0.0720488
0825_1329_E	neuralOff_SPKx_13c	29.0569	26.0644	0.0824678	0	2	risk	219	0.0542894
0825_1329_E	neuralOff_SPKx_14f	10.1175	10.4404	0.755892	0	2	risk	220	-0.0157082
0825_1329_E	neuralOff_SPKx_14g	28.3925	30.6897	0.0986604	0	2	risk	221	-0.038883
0825_1329_E	neuralOff_SPKx_15d	26.7903	29.6949	0.0275192	1	2	risk	222	-0.0514229
0825_1329_E	neuralOff_SPKx_16c	25.9754	30.9525	0.000636489	1	2	risk	223	-0.0874284
0826_1059_A	neuralOff_SPKx_1b	48.1296	38.1755	0.000313884	1	2	risk	224	0.115336
0826_1059_A	neuralOff_SPKx_3f	37.7397	30.4393	0.00098732	1	2	risk	225	0.107078
0826_1059_A	neuralOff_SPKx_4e	36.5946	37.1635	0.723364	0	2	risk	226	-0.0077127
0826_1059_A	neuralOff_SPKx_5b	50.0925	62.6002	0.000270835	1	2	risk	227	-0.11099
0826_1059_A	neuralOff_SPKx_6b	26.414	29.2332	0.138789	0	2	risk	228	-0.0506609
0826_1059_A	neuralOff_SPKx_13c	42.9265	46.0903	0.0674956	0	2	risk	229	-0.0355406
0826_1059_A	neuralOff_SPKx_14d	20.3668	22.3301	0.0524506	0	2	risk	230	-0.0459837
0826_1059_A	neuralOff_SPKx_14e	14.2986	12.9672	0.232012	0	2	risk	231	0.0488318
0826_1059_A	neuralOff_SPKx_15d	47.0369	47.6885	0.763944	0	2	risk	232	-0.00687911
0826_1059_A	neuralOff_SPKx_16d	57.9575	54.7358	0.0894961	0	2	risk	233	0.028588
0826_1352_F	neuralOff_SPKx_1d	31.7617	25.7781	0.000219134	1	2	risk	234	0.103991
0826_1352_F	neuralOff_SPKx_3c	48.4901	45.1298	0.0396848	1	2	risk	235	0.0358924
0826_1352_F	neuralOff_SPKx_5d	42.1201	37.9674	0.00952903	1	2	risk	236	0.0518519
0826_1352_F	neuralOff_SPKx_6c	19.8623	16.7095	0.0091475	1	2	risk	237	0.0862092
0826_1352_F	neuralOff_SPKx_7e	24.0446	21.8863	0.0515383	0	2	risk	238	0.0469883
0826_1352_F	neuralOff_SPKx_8d	17.3925	18.1678	0.40954	0	2	risk	239	-0.0218019
0826_1352_F	neuralOff_SPKx_8e	6.75827	6.56112	0.696235	0	2	risk	240	0.014802
0826_1352_F	neuralOff_SPKx_9c	20.5462	33.0772	3.57575e-10	1	2	risk	241	-0.233684
0826_1352_F	neuralOff_SPKx_10c	27.8375	33.2534	0.00348117	1	2	risk	242	-0.0886528
0826_1352_F	neuralOff_SPKx_11c	31.7319	44.3834	9.76182e-08	1	2	risk	243	-0.166215
0826_1206_B	neuralOff_SPKx_1d	36.1339	30.2843	0.00546697	1	2	risk	244	0.0880721
0826_1206_B	neuralOff_SPKx_3d	27.8863	29.3451	0.241931	0	2	risk	245	-0.0254897
0826_1206_B	neuralOff_SPKx_4d	26.3193	26.0094	0.815048	0	2	risk	246	0.00592215
0826_1206_B	neuralOff_SPKx_5e	40.2104	36.7636	0.108379	0	2	risk	247	0.0447787
0826_1206_B	neuralOff_SPKx_6e	47.1905	40.7285	0.00427476	1	2	risk	248	0.0734992
0826_1206_B	neuralOff_SPKx_7h	15.5819	13.4707	0.095367	0	2	risk	249	0.0726683
0826_1206_B	neuralOff_SPKx_8d	38.8142	43.2946	0.0161902	1	2	risk	250	-0.0545675
0826_1206_B	neuralOff_SPKx_9d	25.1101	20.8244	0.0107038	1	2	risk	251	0.0933005
0826_1206_B	neuralOff_SPKx_10e	12.6879	15.2106	0.0427768	1	2	risk	252	-0.0904235
0826_1206_B	neuralOff_SPKx_10f	12.4288	13.5413	0.198368	0	2	risk	253	-0.0428367
0826_1206_B	neuralOff_SPKx_11f	8.09811	8.16166	0.932078	0	2	risk	254	-0.00390819
0826_1206_B	neuralOff_SPKx_11g	14.8438	17.7985	0.0146941	1	2	risk	255	-0.0905193
0826_1206_B	neuralOff_SPKx_12e	9.69233	12.3827	0.0041618	1	2	risk	256	-0.121873
0826_1206_B	neuralOff_SPKx_12f	3.9835	3.69651	0.543544	0	2	risk	257	0.0373687
0826_1206_B	neuralOff_SPKx_12g	2.29486	2.85564	0.198393	0	2	risk	258	-0.108879
0826_1206_B	neuralOff_SPKx_12h	38.0159	40.3355	0.203834	0	2	risk	259	-0.0296048
0826_1206_B	neuralOff_SPKx_13e	12.345	12.1245	0.779543	0	2	risk	260	0.00900997
0826_1206_B	neuralOff_SPKx_13f	28.704	25.3771	0.0121422	1	2	risk	261	0.0615162
0826_1206_B	neuralOff_SPKx_14d	30.5657	29.6867	0.562166	0	2	risk	262	0.0145887
0826_1206_B	neuralOff_SPKx_15a	54.0012	56.5231	0.262068	0	2	risk	263	-0.0228173
0826_1206_B	neuralOff_SPKx_16b	29.6855	31.0878	0.413647	0	2	risk	264	-0.0230745
0826_1458_H	neuralOff_SPKx_1b	15.028	18.9962	6.78694e-05	1	2	risk	265	-0.116628
0826_1458_H	neuralOff_SPKx_2a	22.7099	26.4291	0.0167107	1	2	risk	266	-0.075688
0826_1458_H	neuralOff_SPKx_3a	20.1678	23.0163	0.037104	1	2	risk	267	-0.065963
0826_1458_H	neuralOff_SPKx_3b	37.0071	35.7431	0.374275	0	2	risk	268	0.0173743
0826_1458_H	neuralOff_SPKx_4b	37.8916	38.2762	0.815874	0	2	risk	269	-0.0050482
0826_1458_H	neuralOff_SPKx_5a	71.4357	84.2651	8.24291e-05	1	2	risk	270	-0.0823984
0826_1458_H	neuralOff_SPKx_7c	58.2801	59.1397	0.636251	0	2	risk	271	-0.00732032
0826_1458_H	neuralOff_SPKx_8b	14.7206	16.56	0.110143	0	2	risk	272	-0.0588019
0826_1458_H	neuralOff_SPKx_11c	30.9787	28.9934	0.211262	0	2	risk	273	0.0331032
0826_1458_H	neuralOff_SPKx_14c	23.1099	23.644	0.676815	0	2	risk	274	-0.0114235
0826_1458_H	neuralOff_SPKx_16c	18.7158	19.8775	0.40352	0	2	risk	275	-0.0301029
