# Supplementary material for: Neuronal congruency effects in macaque prefrontal cortex
Source: Nat Commun. 2022 Aug 10;13:4702. doi: 10.1038/s41467-022-32382-1 (PMC9365805; doi:10.1038/s41467-022-32382-1)
Supplement: Supplementary file 4 — Supplementary Data 1 [file 41467_2022_32382_MOESM4_ESM.zip › data_submit/data/scrabble_TarLCong5_-500_0_TarLIncon5.xlsx]

## Sheet: Sheet1
runname	neuron	mean1	mean2	p1	h1	sm	monkeyname	numbers	mi
20200225_1228_A	neuralOff_SPKx_15a	0.378684	0.635986	0.214535	0	1	scrabble	1	-0.253581
20200225_1355_C	neuralOff_SPKx_9a	16.5624	15.3181	0.263213	0	1	scrabble	2	0.0390301
20200225_1355_C	neuralOff_SPKx_13a	7.0188	4.53252	0.00164904	1	1	scrabble	3	0.215238
20200225_1355_C	neuralOff_SPKx_16a	3.21959	3.22649	0.98755	0	1	scrabble	4	-0.00106983
20200306_1316_A	neuralOff_SPKx_1a	0.20773	0.363344	0.268079	0	1	scrabble	5	-0.272494
20200306_1316_A	neuralOff_SPKx_3a	10.1373	13.0691	0.000554132	1	1	scrabble	6	-0.126339
20200306_1316_A	neuralOff_SPKx_3b	9.39757	12.8415	0.000725197	1	1	scrabble	7	-0.154861
20200306_1316_A	neuralOff_SPKx_4a	7.77773	7.91977	0.868263	0	1	scrabble	8	-0.00904853
20200306_1316_A	neuralOff_SPKx_4b	10.0133	10.6724	0.446345	0	1	scrabble	9	-0.0318631
20200306_1316_A	neuralOff_SPKx_6a	20.9689	14.6251	1.32296e-06	1	1	scrabble	10	0.178226
20200306_1316_A	neuralOff_SPKx_6b	11.7426	8.60658	0.0465477	1	1	scrabble	11	0.154112
20200306_1316_A	neuralOff_SPKx_12a	4.56341	4.32651	0.706143	0	1	scrabble	12	0.0266474
20200306_1316_A	neuralOff_SPKx_13a	7.11639	7.34177	0.631148	0	1	scrabble	13	-0.0155879
20200306_1316_A	neuralOff_SPKx_15b	4.73915	3.8268	0.108006	0	1	scrabble	14	0.106508
20200306_1316_A	neuralOff_SPKx_16b	37.4518	35.4517	0.177696	0	1	scrabble	15	0.027435
20200306_1456_C	neuralOff_SPKx_2c	51.717	56.6229	0.00219903	1	1	scrabble	16	-0.0452826
20200306_1456_C	neuralOff_SPKx_3b	12.2705	13.9464	0.0388487	1	1	scrabble	17	-0.0639252
20200306_1456_C	neuralOff_SPKx_4a	6.53166	7.1371	0.394698	0	1	scrabble	18	-0.0442938
20200306_1456_C	neuralOff_SPKx_4b	5.34515	7.25154	0.00722965	1	1	scrabble	19	-0.15134
20200306_1456_C	neuralOff_SPKx_4c	24.9957	24.5657	0.784521	0	1	scrabble	20	0.00867537
20200306_1456_C	neuralOff_SPKx_5a	0.140597	0.0867544	0.474441	0	1	scrabble	21	0.236824
20200306_1456_C	neuralOff_SPKx_5b	17.6754	20.4859	0.0145229	1	1	scrabble	22	-0.073647
20200306_1456_C	neuralOff_SPKx_7a	0.110111	0.101921	0.930689	0	1	scrabble	23	0.0386259
20200306_1456_C	neuralOff_SPKx_7b	1.31716	1.23352	0.797974	0	1	scrabble	24	0.0327908
20200306_1456_C	neuralOff_SPKx_7d	8.97272	10.054	0.165474	0	1	scrabble	25	-0.0568291
20200306_1456_C	neuralOff_SPKx_11b	9.24378	8.49946	0.293972	0	1	scrabble	26	0.0419493
20200306_1456_C	neuralOff_SPKx_12a	3.16882	3.12926	0.92476	0	1	scrabble	27	0.00628123
20200306_1456_C	neuralOff_SPKx_13a	10.3879	8.1954	0.00379087	1	1	scrabble	28	0.117983
20200306_1456_C	neuralOff_SPKx_14a	23.2896	17.0935	0.0018646	1	1	scrabble	29	0.153433
20200306_1456_C	neuralOff_SPKx_15c	21.3229	22.8094	0.299616	0	1	scrabble	30	-0.0336832
20200306_1456_C	neuralOff_SPKx_16b	11.3977	9.91493	0.0832903	0	1	scrabble	31	0.0695731
20200306_1456_C	neuralOff_SPKx_16c	48.5741	47.2133	0.422644	0	1	scrabble	32	0.0142071
20200306_1641_F	neuralOff_SPKx_4a	29.0524	23.9152	0.000868177	1	1	scrabble	33	0.0969876
20200306_1641_F	neuralOff_SPKx_5a	1.13484	1.46381	0.418134	0	1	scrabble	34	-0.126593
20200306_1641_F	neuralOff_SPKx_5b	18.518	14.3982	0.00226249	1	1	scrabble	35	0.12516
20200306_1641_F	neuralOff_SPKx_6a	33.5507	28.5464	0.000301475	1	1	scrabble	36	0.0805884
20200306_1641_F	neuralOff_SPKx_8a	89.3117	84.1794	0.0312916	1	1	scrabble	37	0.0295822
20200306_1641_F	neuralOff_SPKx_10a	7.00117	3.90813	0.000602303	1	1	scrabble	38	0.283523
20200306_1641_F	neuralOff_SPKx_11a	6.7018	5.96781	0.285436	0	1	scrabble	39	0.0579329
20200306_1641_F	neuralOff_SPKx_12a	10.9814	11.3753	0.681102	0	1	scrabble	40	-0.0176191
20200306_1641_F	neuralOff_SPKx_13b	1.42314	3.06113	0.00122614	1	1	scrabble	41	-0.365274
20200306_1641_F	neuralOff_SPKx_14b	21.5264	22.3399	0.418664	0	1	scrabble	42	-0.0185454
20200306_1641_F	neuralOff_SPKx_14c	28.5949	25.4866	0.0440566	1	1	scrabble	43	0.0574734
20200306_1641_F	neuralOff_SPKx_15a	16.9763	15.3269	0.0772109	0	1	scrabble	44	0.0510611
20200306_1641_F	neuralOff_SPKx_15b	7.10946	5.72714	0.00968138	1	1	scrabble	45	0.107686
20200313_1329_A	neuralOff_SPKx_1a	13.65	12.5695	0.377035	0	1	scrabble	46	0.0412114
20200313_1329_A	neuralOff_SPKx_2a	27.3511	26.0726	0.479441	0	1	scrabble	47	0.0239308
20200313_1329_A	neuralOff_SPKx_2c	30.1716	25.0855	0.000706823	1	1	scrabble	48	0.0920437
20200313_1329_A	neuralOff_SPKx_4a	27.4348	20.2968	5.73206e-05	1	1	scrabble	49	0.149543
20200313_1329_A	neuralOff_SPKx_11a	23.8364	20.5263	0.0155354	1	1	scrabble	50	0.0746139
20200313_1329_A	neuralOff_SPKx_15b	47.1544	32.9642	3.09324e-07	1	1	scrabble	51	0.177115
20200313_1329_A	neuralOff_SPKx_16c	14.6852	20.1657	0.000521916	1	1	scrabble	52	-0.157254
20200313_1500_D	neuralOff_SPKx_1a	12.9305	11.231	0.0543091	0	1	scrabble	53	0.0703395
20200313_1500_D	neuralOff_SPKx_1b	30.1949	26.2918	0.0121733	1	1	scrabble	54	0.0690974
20200313_1500_D	neuralOff_SPKx_2c	24.4712	20.853	0.00119331	1	1	scrabble	55	0.0798307
20200313_1500_D	neuralOff_SPKx_3b	5.03454	4.45122	0.459092	0	1	scrabble	56	0.0614945
20200313_1500_D	neuralOff_SPKx_4b	3.70725	4.84759	0.0524607	0	1	scrabble	57	-0.133297
20200313_1500_D	neuralOff_SPKx_5a	2.68281	2.45486	0.665904	0	1	scrabble	58	0.0443681
20200313_1500_D	neuralOff_SPKx_6a	23.4349	16.6054	8.79126e-06	1	1	scrabble	59	0.170566
20200313_1500_D	neuralOff_SPKx_7d	11.8698	15.0412	3.05215e-05	1	1	scrabble	60	-0.117849
20200313_1500_D	neuralOff_SPKx_8a	20.0963	19.6567	0.681662	0	1	scrabble	61	0.0110581
20200313_1500_D	neuralOff_SPKx_8b	68.4467	57.5253	0.000118954	1	1	scrabble	62	0.0866971
20200313_1500_D	neuralOff_SPKx_11b	30.6621	27.5553	0.000795549	1	1	scrabble	63	0.0533652
20200313_1500_D	neuralOff_SPKx_13a	22.4426	20.1932	0.111661	0	1	scrabble	64	0.0527577
20200313_1500_D	neuralOff_SPKx_15c	8.19287	6.78514	0.183605	0	1	scrabble	65	0.0939866
20200313_1500_D	neuralOff_SPKx_16b	2.48464	0.991983	5.67557e-05	1	1	scrabble	66	0.42934
20200313_1500_D	neuralOff_SPKx_16c	54.3155	39.3833	2.90172e-07	1	1	scrabble	67	0.159364
20200313_1636_F	neuralOff_SPKx_1a	14.8201	17.4444	0.034853	1	1	scrabble	68	-0.0813358
20200313_1636_F	neuralOff_SPKx_1b	17.5753	15.8204	0.198957	0	1	scrabble	69	0.0525494
20200313_1636_F	neuralOff_SPKx_1c	27.9458	30.8723	0.0936574	0	1	scrabble	70	-0.0497543
20200313_1636_F	neuralOff_SPKx_2a	37.6187	35.409	0.0446742	1	1	scrabble	71	0.0302589
20200313_1636_F	neuralOff_SPKx_2b	39.5249	40.3245	0.618354	0	1	scrabble	72	-0.0100128
20200313_1636_F	neuralOff_SPKx_3a	7.04419	7.45597	0.601593	0	1	scrabble	73	-0.0283982
20200313_1636_F	neuralOff_SPKx_5a	13.3194	12.3712	0.423548	0	1	scrabble	74	0.0369096
20200313_1636_F	neuralOff_SPKx_7a	22.8609	16.4112	2.47543e-05	1	1	scrabble	75	0.164232
20200313_1636_F	neuralOff_SPKx_8b	13.0619	15.3377	0.167168	0	1	scrabble	76	-0.0801318
20200313_1636_F	neuralOff_SPKx_9b	39.7823	34.6578	0.0495231	1	1	scrabble	77	0.068841
20200313_1636_F	neuralOff_SPKx_14a	1.9664	3.21758	0.0657308	0	1	scrabble	78	-0.241355
20200313_1636_F	neuralOff_SPKx_15c	3.33617	2.84836	0.31992	0	1	scrabble	79	0.0788747
20200313_1636_F	neuralOff_SPKx_15d	7.18929	7.7966	0.438288	0	1	scrabble	80	-0.0405257
20200313_1636_F	neuralOff_SPKx_16b	19.6996	21.8503	0.215324	0	1	scrabble	81	-0.0517618
20200316_1241_B	neuralOff_SPKx_1b	16.3626	15.2038	0.392393	0	1	scrabble	82	0.0367117
20200316_1241_B	neuralOff_SPKx_1c	22.0686	18.8108	0.0360112	1	1	scrabble	83	0.0796917
20200316_1241_B	neuralOff_SPKx_2a	18.8917	18.7404	0.904895	0	1	scrabble	84	0.0040214
20200316_1241_B	neuralOff_SPKx_2b	13.4463	9.31401	0.0014681	1	1	scrabble	85	0.181557
20200316_1241_B	neuralOff_SPKx_4a	0.570234	0.347495	0.407586	0	1	scrabble	86	0.242707
20200316_1241_B	neuralOff_SPKx_4b	5.60795	4.5461	0.156209	0	1	scrabble	87	0.104573
20200316_1241_B	neuralOff_SPKx_4c	11.1017	11.2867	0.835038	0	1	scrabble	88	-0.00826382
20200316_1241_B	neuralOff_SPKx_5a	16.2388	15.8044	0.626812	0	1	scrabble	89	0.0135572
20200316_1241_B	neuralOff_SPKx_6a	72.0656	65.8818	7.85762e-05	1	1	scrabble	90	0.0448271
20200316_1241_B	neuralOff_SPKx_6c	23.5442	23.6173	0.960463	0	1	scrabble	91	-0.00154998
20200316_1241_B	neuralOff_SPKx_7a	33.6193	30.5152	0.00811106	1	1	scrabble	92	0.0483988
20200316_1241_B	neuralOff_SPKx_7b	31.5744	32.6704	0.372567	0	1	scrabble	93	-0.0170596
20200316_1241_B	neuralOff_SPKx_7d	48.1093	43.0074	0.0261682	1	1	scrabble	94	0.0559926
20200316_1241_B	neuralOff_SPKx_8b	46.5908	45.8665	0.597163	0	1	scrabble	95	0.00783417
20200316_1241_B	neuralOff_SPKx_9c	36.01	29.3614	0.000340178	1	1	scrabble	96	0.101705
20200316_1241_B	neuralOff_SPKx_11b	28.8677	21.9842	1.1751e-06	1	1	scrabble	97	0.135363
20200316_1241_B	neuralOff_SPKx_12a	75.7119	69.7962	0.00100465	1	1	scrabble	98	0.0406558
20200316_1241_B	neuralOff_SPKx_13b	33.4141	33.333	0.96362	0	1	scrabble	99	0.00121431
20200316_1241_B	neuralOff_SPKx_15a	4.57734	6.38237	0.00999827	1	1	scrabble	100	-0.164697
20200317_1231_A	neuralOff_SPKx_3b	9.515	8.6706	0.331083	0	1	scrabble	101	0.0464327
20200317_1231_A	neuralOff_SPKx_5a	33.707	31.3565	0.174239	0	1	scrabble	102	0.0361263
20200317_1231_A	neuralOff_SPKx_5b	44.8698	43.2423	0.194454	0	1	scrabble	103	0.0184705
20200317_1231_A	neuralOff_SPKx_6a	3.34593	2.93811	0.314875	0	1	scrabble	104	0.0648968
20200317_1231_A	neuralOff_SPKx_7a	18.3372	17.172	0.415822	0	1	scrabble	105	0.0328127
20200317_1231_A	neuralOff_SPKx_7b	26.0192	23.2075	0.056377	0	1	scrabble	106	0.0571158
20200317_1231_A	neuralOff_SPKx_10a	16.7519	17.4667	0.503368	0	1	scrabble	107	-0.020889
20200317_1231_A	neuralOff_SPKx_10b	47.5319	43.73	0.0493453	1	1	scrabble	108	0.0416593
20200317_1231_A	neuralOff_SPKx_13b	14.1599	13.0916	0.180721	0	1	scrabble	109	0.0392022
20200317_1231_A	neuralOff_SPKx_15c	9.64166	14.126	4.44154e-05	1	1	scrabble	110	-0.188673
20200317_1409_C	neuralOff_SPKx_3a	97.6185	97.0867	0.70462	0	1	scrabble	111	0.00273161
20200317_1409_C	neuralOff_SPKx_4b	95.1903	90.885	0.00411983	1	1	scrabble	112	0.0231374
20200317_1409_C	neuralOff_SPKx_9a	14.9981	14.108	0.330882	0	1	scrabble	113	0.0305839
20200317_1409_C	neuralOff_SPKx_13a	25.1944	25.7681	0.65956	0	1	scrabble	114	-0.0112579
20200317_1520_F	neuralOff_SPKx_2a	13.1037	13.8463	0.460556	0	1	scrabble	115	-0.0275545
20200317_1520_F	neuralOff_SPKx_10a	19.1853	18.6511	0.705804	0	1	scrabble	116	0.0141202
20200317_1520_F	neuralOff_SPKx_12a	6.09149	5.17109	0.0277099	1	1	scrabble	117	0.0817217
20200317_1520_F	neuralOff_SPKx_15a	58.0582	53.4806	0.00110543	1	1	scrabble	118	0.0410412
20200317_1520_F	neuralOff_SPKx_15b	76.9711	73.727	0.119509	0	1	scrabble	119	0.021527
20200317_1520_F	neuralOff_SPKx_16a	57.9301	53.1145	0.000351545	1	1	scrabble	120	0.0433658
20200317_1520_F	neuralOff_SPKx_16c	65.8854	64.2515	0.488707	0	1	scrabble	121	0.0125557
20200225_1228_A	neuralOff_SPKx_2c	33.2491	30.0107	0.0848826	0	2	scrabble	122	0.051192
20200225_1228_A	neuralOff_SPKx_14b	9.00939	10.4182	0.215618	0	2	scrabble	123	-0.0725173
20200225_1228_A	neuralOff_SPKx_15b	20.1438	18.9939	0.182305	0	2	scrabble	124	0.0293822
20200225_1355_C	neuralOff_SPKx_1d	29.645	30.2327	0.656182	0	2	scrabble	125	-0.00981544
20200225_1355_C	neuralOff_SPKx_2c	21.2867	20.6551	0.657862	0	2	scrabble	126	0.0150581
20200225_1355_C	neuralOff_SPKx_3a	36.9377	41.315	0.0173793	1	2	scrabble	127	-0.0559378
20200225_1355_C	neuralOff_SPKx_3b	60.346	60.0948	0.880361	0	2	scrabble	128	0.0020853
20200225_1355_C	neuralOff_SPKx_4b	47.2288	44.9073	0.139481	0	2	scrabble	129	0.025196
20200225_1355_C	neuralOff_SPKx_6f	30.5454	26.1276	0.0294379	1	2	scrabble	130	0.0779514
20200225_1355_C	neuralOff_SPKx_10a	29.5873	29.5234	0.964251	0	2	scrabble	131	0.0010799
20200225_1355_C	neuralOff_SPKx_14c	25.317	24.1558	0.384241	0	2	scrabble	132	0.023471
20200225_1355_C	neuralOff_SPKx_15a	25.6899	23.9577	0.133358	0	2	scrabble	133	0.0348893
20200225_1355_C	neuralOff_SPKx_16c	17.2042	15.6821	0.0465252	1	2	scrabble	134	0.046284
20200225_1355_C	neuralOff_SPKx_16d	15.3831	14.5986	0.390836	0	2	scrabble	135	0.0261643
20200306_1316_A	neuralOff_SPKx_1c	4.70964	5.23038	0.436417	0	2	scrabble	136	-0.0523881
20200306_1316_A	neuralOff_SPKx_2b	24.7693	26.0527	0.36855	0	2	scrabble	137	-0.0252525
20200306_1316_A	neuralOff_SPKx_2c	27.783	29.2876	0.271383	0	2	scrabble	138	-0.0263638
20200306_1316_A	neuralOff_SPKx_3c	17.2245	20.6475	0.0280594	1	2	scrabble	139	-0.0903838
20200306_1316_A	neuralOff_SPKx_4c	36.88	34.6722	0.326705	0	2	scrabble	140	0.0308554
20200306_1316_A	neuralOff_SPKx_4d	25.7294	31.9696	1.24591e-05	1	2	scrabble	141	-0.108151
20200306_1316_A	neuralOff_SPKx_5a	31.9503	28.5502	0.037396	1	2	scrabble	142	0.0561994
20200306_1316_A	neuralOff_SPKx_7a	11.4985	9.57345	0.0384253	1	2	scrabble	143	0.0913577
20200306_1316_A	neuralOff_SPKx_9b	26.1965	27.432	0.389096	0	2	scrabble	144	-0.0230392
20200306_1316_A	neuralOff_SPKx_12b	19.5891	22.101	0.156334	0	2	scrabble	145	-0.060251
20200306_1316_A	neuralOff_SPKx_15c	20.6649	17.6893	0.00761689	1	2	scrabble	146	0.0775815
20200306_1316_A	neuralOff_SPKx_16c	11.8926	11.0207	0.315191	0	2	scrabble	147	0.0380553
20200306_1456_C	neuralOff_SPKx_1c	89.3779	89.659	0.904137	0	2	scrabble	148	-0.00157007
20200306_1456_C	neuralOff_SPKx_2d	51.2925	46.8019	0.00253412	1	2	scrabble	149	0.0457786
20200306_1456_C	neuralOff_SPKx_3c	42.6057	41.6837	0.578171	0	2	scrabble	150	0.0109389
20200306_1456_C	neuralOff_SPKx_3d	34.5406	33.7167	0.640438	0	2	scrabble	151	0.0120708
20200306_1456_C	neuralOff_SPKx_4d	30.4826	28.8191	0.282179	0	2	scrabble	152	0.0280513
20200306_1456_C	neuralOff_SPKx_4e	27.3144	26.8856	0.717938	0	2	scrabble	153	0.00791103
20200306_1456_C	neuralOff_SPKx_5d	19.5877	19.408	0.911248	0	2	scrabble	154	0.00460806
20200306_1456_C	neuralOff_SPKx_6c	14.7538	12.516	0.00709699	1	2	scrabble	155	0.0820619
20200306_1456_C	neuralOff_SPKx_6d	14.2725	13.6429	0.51259	0	2	scrabble	156	0.0225535
20200306_1456_C	neuralOff_SPKx_6e	16.1537	15.4793	0.531431	0	2	scrabble	157	0.0213184
20200306_1456_C	neuralOff_SPKx_7e	19.9016	19.5756	0.769635	0	2	scrabble	158	0.00825871
20200306_1456_C	neuralOff_SPKx_7f	21.2015	22.0516	0.455045	0	2	scrabble	159	-0.0196536
20200306_1456_C	neuralOff_SPKx_8c	25.4202	25.7898	0.772192	0	2	scrabble	160	-0.00721683
20200306_1456_C	neuralOff_SPKx_8d	13.5149	16.0808	0.0450765	1	2	scrabble	161	-0.0866992
20200306_1456_C	neuralOff_SPKx_9a	11.0216	11.7113	0.312019	0	2	scrabble	162	-0.0303398
20200306_1456_C	neuralOff_SPKx_9b	17.046	18.7481	0.0919065	0	2	scrabble	163	-0.0475511
20200306_1456_C	neuralOff_SPKx_10e	24.2725	20.9474	0.0021848	1	2	scrabble	164	0.0735316
20200306_1456_C	neuralOff_SPKx_12d	16.9162	14.832	0.0537593	0	2	scrabble	165	0.0656477
20200306_1456_C	neuralOff_SPKx_13b	31.5742	35.7909	0.0854485	0	2	scrabble	166	-0.0625956
20200306_1456_C	neuralOff_SPKx_14d	20.963	19.5038	0.282956	0	2	scrabble	167	0.0360589
20200306_1456_C	neuralOff_SPKx_15d	43.4761	40.8302	0.242034	0	2	scrabble	168	0.0313833
20200306_1641_F	neuralOff_SPKx_1b	17.019	16.3468	0.642226	0	2	scrabble	169	0.0201457
20200306_1641_F	neuralOff_SPKx_1c	18.6383	17.5142	0.342446	0	2	scrabble	170	0.0310936
20200306_1641_F	neuralOff_SPKx_2d	32.3232	29.0764	0.0410968	1	2	scrabble	171	0.0528791
20200306_1641_F	neuralOff_SPKx_2e	54.9572	50.7413	0.0436117	1	2	scrabble	172	0.0398861
20200306_1641_F	neuralOff_SPKx_3a	24.4641	22.4484	0.0396466	1	2	scrabble	173	0.0429676
20200306_1641_F	neuralOff_SPKx_3b	26.0096	24.5505	0.291255	0	2	scrabble	174	0.0288588
20200306_1641_F	neuralOff_SPKx_4b	35.6669	33.5219	0.336398	0	2	scrabble	175	0.031002
20200306_1641_F	neuralOff_SPKx_4c	20.7354	17.9241	0.0327501	1	2	scrabble	176	0.0727183
20200306_1641_F	neuralOff_SPKx_4d	36.5029	33.3314	0.0204696	1	2	scrabble	177	0.0454148
20200306_1641_F	neuralOff_SPKx_5c	25.6496	23.7167	0.0908752	0	2	scrabble	178	0.0391544
20200306_1641_F	neuralOff_SPKx_5d	15.8914	14.2623	0.0901887	0	2	scrabble	179	0.0540289
20200306_1641_F	neuralOff_SPKx_5e	19.5995	19.2917	0.784337	0	2	scrabble	180	0.00791271
20200306_1641_F	neuralOff_SPKx_5f	26.8073	25.5777	0.371549	0	2	scrabble	181	0.0234735
20200306_1641_F	neuralOff_SPKx_6c	41.7827	39.2145	0.143714	0	2	scrabble	182	0.0317077
20200306_1641_F	neuralOff_SPKx_7c	34.46	33.8525	0.752735	0	2	scrabble	183	0.00889245
20200306_1641_F	neuralOff_SPKx_8c	61.583	59.6468	0.38619	0	2	scrabble	184	0.0159715
20200306_1641_F	neuralOff_SPKx_9d	22.371	23.2709	0.395978	0	2	scrabble	185	-0.0197172
20200306_1641_F	neuralOff_SPKx_9e	36.7046	31.2019	0.00313449	1	2	scrabble	186	0.081034
20200306_1641_F	neuralOff_SPKx_10e	35.1084	34.4459	0.742718	0	2	scrabble	187	0.00952504
20200306_1641_F	neuralOff_SPKx_11b	22.6768	24.5524	0.209449	0	2	scrabble	188	-0.0397123
20200306_1641_F	neuralOff_SPKx_11c	20.5752	22.2549	0.111194	0	2	scrabble	189	-0.0392174
20200306_1641_F	neuralOff_SPKx_12b	8.82608	11.202	0.0133392	1	2	scrabble	190	-0.118628
20200306_1641_F	neuralOff_SPKx_12c	9.27073	9.78933	0.54505	0	2	scrabble	191	-0.0272087
20200306_1641_F	neuralOff_SPKx_12d	20.024	23.2023	0.0371834	1	2	scrabble	192	-0.0735258
20200306_1641_F	neuralOff_SPKx_12e	10.9019	13.3347	0.00601967	1	2	scrabble	193	-0.100375
20200306_1641_F	neuralOff_SPKx_13c	32.5584	28.5427	0.00196995	1	2	scrabble	194	0.0657223
20200306_1641_F	neuralOff_SPKx_13d	38.3739	32.3226	0.00653794	1	2	scrabble	195	0.0855956
20200306_1641_F	neuralOff_SPKx_14d	28.2588	26.1202	0.194465	0	2	scrabble	196	0.0393282
20200306_1641_F	neuralOff_SPKx_14e	23.2617	21.6352	0.164217	0	2	scrabble	197	0.0362269
20200306_1641_F	neuralOff_SPKx_15c	37.5054	36.5588	0.64544	0	2	scrabble	198	0.0127805
20200306_1641_F	neuralOff_SPKx_15d	43.8954	40.7965	0.0751563	0	2	scrabble	199	0.0365906
20200306_1641_F	neuralOff_SPKx_16b	58.9053	57.3921	0.498492	0	2	scrabble	200	0.0130113
20200306_1641_F	neuralOff_SPKx_16c	34.4197	35.1744	0.553556	0	2	scrabble	201	-0.0108436
20200313_1329_A	neuralOff_SPKx_1b	68.1475	63.9742	0.0457502	1	2	scrabble	202	0.0315872
20200313_1329_A	neuralOff_SPKx_2d	38.4676	32.1015	0.00535345	1	2	scrabble	203	0.0902107
20200313_1329_A	neuralOff_SPKx_3b	109.798	90.825	4.37809e-06	1	2	scrabble	204	0.0945707
20200313_1329_A	neuralOff_SPKx_4b	46.8267	35.4226	2.74853e-08	1	2	scrabble	205	0.138653
20200313_1329_A	neuralOff_SPKx_4c	39.5015	28.5851	2.1834e-06	1	2	scrabble	206	0.16033
20200313_1329_A	neuralOff_SPKx_10b	23.3395	18.5456	0.00243046	1	2	scrabble	207	0.114454
20200313_1329_A	neuralOff_SPKx_11b	60.0236	51.78	0.00224467	1	2	scrabble	208	0.0737325
20200313_1329_A	neuralOff_SPKx_12b	30.7768	27.9907	0.0556964	0	2	scrabble	209	0.047409
20200313_1329_A	neuralOff_SPKx_16d	35.1563	25.9322	2.62792e-06	1	2	scrabble	210	0.150996
20200313_1500_D	neuralOff_SPKx_1c	36.8981	28.9337	3.32648e-05	1	2	scrabble	211	0.120982
20200313_1500_D	neuralOff_SPKx_1d	18.0406	15.901	0.0369416	1	2	scrabble	212	0.0630395
20200313_1500_D	neuralOff_SPKx_2d	22.0595	20.8003	0.270285	0	2	scrabble	213	0.0293794
20200313_1500_D	neuralOff_SPKx_2e	41.9341	36.5854	0.00249829	1	2	scrabble	214	0.0681202
20200313_1500_D	neuralOff_SPKx_3c	31.2202	25.4283	0.00139178	1	2	scrabble	215	0.102242
20200313_1500_D	neuralOff_SPKx_4c	26.6943	24.0529	0.0760238	0	2	scrabble	216	0.0520507
20200313_1500_D	neuralOff_SPKx_4d	15.7743	14.1504	0.249875	0	2	scrabble	217	0.0542677
20200313_1500_D	neuralOff_SPKx_5b	98.7098	81.6835	8.02788e-05	1	2	scrabble	218	0.0943845
20200313_1500_D	neuralOff_SPKx_6b	79.0762	72.103	0.0211383	1	2	scrabble	219	0.0461258
20200313_1500_D	neuralOff_SPKx_7e	70.9416	58.9305	8.56241e-06	1	2	scrabble	220	0.092484
20200313_1500_D	neuralOff_SPKx_13d	96.8213	74.3024	5.95929e-08	1	2	scrabble	221	0.131594
20200313_1500_D	neuralOff_SPKx_14c	57.3762	50.3415	0.00012763	1	2	scrabble	222	0.0653069
20200313_1500_D	neuralOff_SPKx_14d	50.9344	42.4001	3.34515e-06	1	2	scrabble	223	0.0914379
20200313_1500_D	neuralOff_SPKx_14e	66.4458	49.4044	9.37574e-07	1	2	scrabble	224	0.147099
20200313_1500_D	neuralOff_SPKx_15d	114.91	90.6048	1.82008e-11	1	2	scrabble	225	0.118267
20200313_1636_F	neuralOff_SPKx_1d	40.2105	41.6793	0.554593	0	2	scrabble	226	-0.0179361
20200313_1636_F	neuralOff_SPKx_2c	38.1245	37.3777	0.694568	0	2	scrabble	227	0.00989149
20200313_1636_F	neuralOff_SPKx_3b	45.0091	48.0759	0.254051	0	2	scrabble	228	-0.032946
20200313_1636_F	neuralOff_SPKx_4a	65.4034	63.0892	0.300517	0	2	scrabble	229	0.0180107
20200313_1636_F	neuralOff_SPKx_5c	34.4319	33.8828	0.810757	0	2	scrabble	230	0.0080371
20200313_1636_F	neuralOff_SPKx_6b	100.795	85.2328	0.00240616	1	2	scrabble	231	0.0836561
20200313_1636_F	neuralOff_SPKx_7b	98.9305	81.7011	4.29469e-05	1	2	scrabble	232	0.0953843
20200313_1636_F	neuralOff_SPKx_8c	67.459	59.5369	0.0469065	1	2	scrabble	233	0.0623804
20200313_1636_F	neuralOff_SPKx_9c	48.3233	39.6273	0.000353021	1	2	scrabble	234	0.0988737
20200313_1636_F	neuralOff_SPKx_9d	34.2133	30.4301	0.0815623	0	2	scrabble	235	0.0585243
20200313_1636_F	neuralOff_SPKx_10a	125.859	104.654	0.000462825	1	2	scrabble	236	0.0919915
20200313_1636_F	neuralOff_SPKx_11a	16.5671	12.0983	0.00315025	1	2	scrabble	237	0.155896
20200313_1636_F	neuralOff_SPKx_11b	102.706	97.3359	0.120624	0	2	scrabble	238	0.0268471
20200313_1636_F	neuralOff_SPKx_12e	26.0364	23.4384	0.0514274	0	2	scrabble	239	0.052513
20200313_1636_F	neuralOff_SPKx_12f	46.3755	39.4899	0.00095689	1	2	scrabble	240	0.0801906
20200313_1636_F	neuralOff_SPKx_13a	40.8672	38.3039	0.130219	0	2	scrabble	241	0.0323765
20200313_1636_F	neuralOff_SPKx_13b	43.7732	40.1056	0.116922	0	2	scrabble	242	0.0437244
20200313_1636_F	neuralOff_SPKx_14b	89.5489	81.7765	0.00769946	1	2	scrabble	243	0.0453661
20200313_1636_F	neuralOff_SPKx_15e	44.5159	42.3181	0.416254	0	2	scrabble	244	0.0253103
20200313_1636_F	neuralOff_SPKx_16c	19.3745	17.221	0.203383	0	2	scrabble	245	0.0588449
20200313_1636_F	neuralOff_SPKx_16d	15.9338	17.1134	0.499292	0	2	scrabble	246	-0.035692
20200313_1636_F	neuralOff_SPKx_16e	19.3334	19.7642	0.792626	0	2	scrabble	247	-0.0110192
20200316_1241_B	neuralOff_SPKx_1d	35.2886	31.788	0.0123145	1	2	scrabble	248	0.0521884
20200316_1241_B	neuralOff_SPKx_3a	35.8672	31.3065	0.0330811	1	2	scrabble	249	0.0678941
20200316_1241_B	neuralOff_SPKx_3b	20.5401	19.821	0.615713	0	2	scrabble	250	0.0178162
20200316_1241_B	neuralOff_SPKx_4d	53.3665	48.7408	0.0952092	0	2	scrabble	251	0.0453025
20200316_1241_B	neuralOff_SPKx_5b	56.6541	53.9625	0.124959	0	2	scrabble	252	0.0243329
20200316_1241_B	neuralOff_SPKx_5c	52.1275	50.1871	0.295479	0	2	scrabble	253	0.0189656
20200316_1241_B	neuralOff_SPKx_5d	53.1555	47.6764	0.0528856	0	2	scrabble	254	0.0543383
20200316_1241_B	neuralOff_SPKx_6b	21.0692	19.4955	0.208932	0	2	scrabble	255	0.0387943
20200316_1241_B	neuralOff_SPKx_6d	50.214	46.6036	0.060021	0	2	scrabble	256	0.0372905
20200316_1241_B	neuralOff_SPKx_6e	40.3601	36.6071	0.0064356	1	2	scrabble	257	0.0487608
20200316_1241_B	neuralOff_SPKx_7e	71.8358	68.8375	0.163476	0	2	scrabble	258	0.0213138
20200316_1241_B	neuralOff_SPKx_8d	53.8958	49.3792	0.0142936	1	2	scrabble	259	0.0437342
20200316_1241_B	neuralOff_SPKx_9d	37.7268	33.8042	0.00882203	1	2	scrabble	260	0.0548387
20200316_1241_B	neuralOff_SPKx_9e	32.1304	29.5709	0.089284	0	2	scrabble	261	0.0414806
20200316_1241_B	neuralOff_SPKx_10a	36.5859	31.1945	0.00323539	1	2	scrabble	262	0.0795418
20200316_1241_B	neuralOff_SPKx_11c	119.307	92.7599	6.82549e-09	1	2	scrabble	263	0.125184
20200316_1241_B	neuralOff_SPKx_13c	87.6214	77.2966	0.000145228	1	2	scrabble	264	0.0626057
20200316_1241_B	neuralOff_SPKx_14c	105.389	94.7922	0.00146043	1	2	scrabble	265	0.0529356
20200317_1231_A	neuralOff_SPKx_1a	48.7952	49.0984	0.866099	0	2	scrabble	266	-0.00309737
20200317_1231_A	neuralOff_SPKx_2a	45.0194	49.1957	0.043248	1	2	scrabble	267	-0.0443268
20200317_1231_A	neuralOff_SPKx_3c	53.1865	57.128	0.0980045	0	2	scrabble	268	-0.0357293
20200317_1231_A	neuralOff_SPKx_4a	33.0395	35.1935	0.24401	0	2	scrabble	269	-0.0315674
20200317_1231_A	neuralOff_SPKx_5c	86.0294	82.1562	0.111804	0	2	scrabble	270	0.0230296
20200317_1231_A	neuralOff_SPKx_6b	140.006	128.792	0.00752096	1	2	scrabble	271	0.0417186
20200317_1231_A	neuralOff_SPKx_7c	42.2653	41.2688	0.644849	0	2	scrabble	272	0.0119291
20200317_1231_A	neuralOff_SPKx_8a	127.866	130.401	0.636329	0	2	scrabble	273	-0.00981517
20200317_1231_A	neuralOff_SPKx_9b	136.979	139.315	0.548041	0	2	scrabble	274	-0.00845441
20200317_1231_A	neuralOff_SPKx_10c	142.171	136.533	0.0428913	1	2	scrabble	275	0.0202317
20200317_1231_A	neuralOff_SPKx_11b	70.5535	63.2164	0.00329191	1	2	scrabble	276	0.0548488
20200317_1231_A	neuralOff_SPKx_11c	56.7619	49.8739	0.0029698	1	2	scrabble	277	0.064594
20200317_1231_A	neuralOff_SPKx_13c	76.3439	72.0704	0.0956975	0	2	scrabble	278	0.0287941
20200317_1231_A	neuralOff_SPKx_14c	39.7153	37.0137	0.0618015	0	2	scrabble	279	0.03521
20200317_1231_A	neuralOff_SPKx_14d	35.9328	33.576	0.159885	0	2	scrabble	280	0.0339069
20200317_1231_A	neuralOff_SPKx_16a	40.4349	46.3822	0.00417154	1	2	scrabble	281	-0.0685035
20200317_1409_C	neuralOff_SPKx_5b	402.071	405.404	0.43688	0	2	scrabble	282	-0.00412738
20200317_1409_C	neuralOff_SPKx_6a	79.1989	78.7146	0.826145	0	2	scrabble	283	0.00306714
20200317_1409_C	neuralOff_SPKx_7c	70.0715	72.0937	0.430417	0	2	scrabble	284	-0.0142248
20200317_1409_C	neuralOff_SPKx_8b	88.9757	93.3239	0.139705	0	2	scrabble	285	-0.023852
20200317_1409_C	neuralOff_SPKx_9b	38.3766	40.0774	0.196843	0	2	scrabble	286	-0.0216796
20200317_1409_C	neuralOff_SPKx_9c	22.3236	23.8972	0.298097	0	2	scrabble	287	-0.0340457
20200317_1409_C	neuralOff_SPKx_10c	29.5144	28.6775	0.469748	0	2	scrabble	288	0.0143816
20200317_1409_C	neuralOff_SPKx_11a	16.7245	15.9967	0.470283	0	2	scrabble	289	0.0222417
20200317_1409_C	neuralOff_SPKx_12a	35.7432	36.8423	0.559221	0	2	scrabble	290	-0.0151421
20200317_1409_C	neuralOff_SPKx_13b	42.2472	45.0023	0.15694	0	2	scrabble	291	-0.0315771
20200317_1409_C	neuralOff_SPKx_13c	41.0996	42.9698	0.253508	0	2	scrabble	292	-0.0222453
20200317_1520_F	neuralOff_SPKx_2b	58.9304	55.6065	0.0853333	0	2	scrabble	293	0.0290206
20200317_1520_F	neuralOff_SPKx_3a	13.2917	11.635	0.0498906	1	2	scrabble	294	0.0664635
20200317_1520_F	neuralOff_SPKx_4a	5.62127	5.56785	0.920707	0	2	scrabble	295	0.00477376
20200317_1520_F	neuralOff_SPKx_6b	26.5035	27.8124	0.349593	0	2	scrabble	296	-0.0240963
20200317_1520_F	neuralOff_SPKx_7a	60.5048	60.5233	0.989343	0	2	scrabble	297	-0.000152969
20200317_1520_F	neuralOff_SPKx_7b	49.7632	52.4641	0.129552	0	2	scrabble	298	-0.0264204
20200317_1520_F	neuralOff_SPKx_8a	60.1293	60.5808	0.786995	0	2	scrabble	299	-0.0037401
20200317_1520_F	neuralOff_SPKx_8b	75.0279	73.3777	0.501339	0	2	scrabble	300	0.0111195
20200317_1520_F	neuralOff_SPKx_9a	112.348	110.65	0.546061	0	2	scrabble	301	0.00761447
20200317_1520_F	neuralOff_SPKx_10b	109.585	112.205	0.332788	0	2	scrabble	302	-0.0118125
20200317_1520_F	neuralOff_SPKx_11a	45.2359	42.8886	0.133571	0	2	scrabble	303	0.0266367
20200317_1520_F	neuralOff_SPKx_12b	82.5119	82.2734	0.923129	0	2	scrabble	304	0.00144732
20200317_1520_F	neuralOff_SPKx_16d	74.2741	69.735	0.0227356	1	2	scrabble	305	0.0315191
