# Supplementary material for: Neuronal congruency effects in macaque prefrontal cortex
Source: Nat Commun. 2022 Aug 10;13:4702. doi: 10.1038/s41467-022-32382-1 (PMC9365805; doi:10.1038/s41467-022-32382-1)
Supplement: Supplementary file 4 — Supplementary Data 1 [file 41467_2022_32382_MOESM4_ESM.zip › data_submit/data/Fig5/risk_RTDCong0_-500_0_LTDIncon0.xlsx]

## Sheet: Sheet1
runname	neuron	mean1	mean2	p1	h1	sm	monkeyname	numbers	mi
0708_1351_C	neuralOff_SPKx_6a	13.622	11.2033	0.131123	0	1	risk	1	0.0974295
0708_1351_C	neuralOff_SPKx_10a	16.7978	29.7081	1.66512e-08	1	1	risk	2	-0.277605
0708_1351_C	neuralOff_SPKx_10b	13.1812	24.136	5.71672e-07	1	1	risk	3	-0.293558
0708_1351_C	neuralOff_SPKx_10d	7.17621	7.49615	0.837647	0	1	risk	4	-0.0218059
0716_1228_A	neuralOff_SPKx_6c	1.75664	2.20962	0.520213	0	1	risk	5	-0.114207
0716_1228_A	neuralOff_SPKx_14a	14.6537	12.1894	0.0227759	1	1	risk	6	0.0918051
0716_1433_C	neuralOff_SPKx_7a	5.49983	6.95328	0.081239	0	1	risk	7	-0.116714
0715_1418_C	neuralOff_SPKx_13a	5.6774	5.06646	0.538523	0	1	risk	8	0.0568639
0715_1418_C	neuralOff_SPKx_14b	0.388264	0.129167	0.254343	0	1	risk	9	0.500738
0715_1418_C	neuralOff_SPKx_15c	16.1409	14.8674	0.361575	0	1	risk	10	0.0410692
0714_1221_A	neuralOff_SPKx_2a	6.32802	7.52541	0.278935	0	1	risk	11	-0.0864329
0714_1221_A	neuralOff_SPKx_9a	3.23204	16.3848	3.92229e-08	1	1	risk	12	-0.670483
0714_1221_A	neuralOff_SPKx_10a	18.1584	23.0772	0.00195329	1	1	risk	13	-0.119287
0714_1221_A	neuralOff_SPKx_11a	3.13067	5.8092	0.00393248	1	1	risk	14	-0.299616
0714_1221_A	neuralOff_SPKx_13a	9.63332	9.48056	0.887318	0	1	risk	15	0.00799194
0714_1221_A	neuralOff_SPKx_14d	13.5001	15.3194	0.201557	0	1	risk	16	-0.0631282
0714_1335_C	neuralOff_SPKx_6b	5.91119	2.60958	0.000143727	1	1	risk	17	0.387478
0714_1335_C	neuralOff_SPKx_9a	21.2701	20.7343	0.724829	0	1	risk	18	0.0127555
0714_1335_C	neuralOff_SPKx_9b	6.57342	9.05627	0.0379054	1	1	risk	19	-0.158854
0714_1335_C	neuralOff_SPKx_9c	22.413	18.1029	0.0103412	1	1	risk	20	0.106381
0714_1335_C	neuralOff_SPKx_12d	0.642559	9.81501	1.69642e-10	1	1	risk	21	-0.877111
0714_1335_C	neuralOff_SPKx_13c	16.7292	24.59	0.00097986	1	1	risk	22	-0.190246
0714_1335_C	neuralOff_SPKx_14a	9.8749	19.2441	5.16343e-05	1	1	risk	23	-0.321756
0714_1335_C	neuralOff_SPKx_14d	4.91993	5.18646	0.646088	0	1	risk	24	-0.026373
0714_1335_C	neuralOff_SPKx_15a	8.3126	7.87382	0.663561	0	1	risk	25	0.0271079
0714_1335_C	neuralOff_SPKx_16a	0.613246	2.22776	0.00382738	1	1	risk	26	-0.56829
0709_1346_A	neuralOff_SPKx_13a	3.46459	5.55235	0.0216153	1	1	risk	27	-0.231538
0709_1346_A	neuralOff_SPKx_16a	0.952591	1.88959	0.0192612	1	1	risk	28	-0.329676
0717_1333_E	neuralOff_SPKx_5a	5.99093	7.53425	0.0695612	0	1	risk	29	-0.114107
0717_1333_E	neuralOff_SPKx_13a	6.67447	8.26381	0.140239	0	1	risk	30	-0.106393
0717_1059_A	neuralOff_SPKx_14U	36.458	50.6356	8.48558e-07	1	1	risk	31	-0.162785
0717_1059_A	neuralOff_SPKx_15b	8.41876	9.54126	0.259711	0	1	risk	32	-0.0624998
0717_1219_C	neuralOff_SPKx_2b	15.3362	18.8342	0.0648215	0	1	risk	33	-0.102369
0717_1219_C	neuralOff_SPKx_14b	50.5048	55.4921	0.150324	0	1	risk	34	-0.0470518
0717_1219_C	neuralOff_SPKx_15b	15.0335	18.107	0.0196443	1	1	risk	35	-0.0927433
0717_1219_C	neuralOff_SPKx_15c	1.98393	0.678139	0.0029189	1	1	risk	36	0.490518
0825_1141_B	neuralOff_SPKx_2a	2.88705	2.7871	0.829689	0	1	risk	37	0.0176155
0825_1141_B	neuralOff_SPKx_3b	6.52145	5.50541	0.145118	0	1	risk	38	0.0844808
0825_1141_B	neuralOff_SPKx_8a	7.56704	3.63376	0.0032882	1	1	risk	39	0.35116
0825_1141_B	neuralOff_SPKx_8b	5.52239	7.14421	0.00748316	1	1	risk	40	-0.128039
0825_1141_B	neuralOff_SPKx_8c	7.30868	9.23344	0.0358308	1	1	risk	41	-0.116355
0825_1141_B	neuralOff_SPKx_9b	0.555974	3.06783	0.00218837	1	1	risk	42	-0.693155
0825_1141_B	neuralOff_SPKx_11c	28.2826	31.463	0.0299068	1	1	risk	43	-0.0532322
0825_1141_B	neuralOff_SPKx_15a	3.29835	5.58472	0.0209851	1	1	risk	44	-0.257385
0825_1141_B	neuralOff_SPKx_16b	12.8159	16.8348	0.00610951	1	1	risk	45	-0.13554
0825_1236_C	neuralOff_SPKx_4b	17.2887	16.5679	0.63759	0	1	risk	46	0.0212898
0825_1236_C	neuralOff_SPKx_5b	15.8539	18.5748	0.0975561	0	1	risk	47	-0.0790315
0825_1236_C	neuralOff_SPKx_5c	17.9529	17.3186	0.725916	0	1	risk	48	0.0179817
0825_1236_C	neuralOff_SPKx_6a	18.1802	28.0509	0.00367873	1	1	risk	49	-0.213509
0825_1236_C	neuralOff_SPKx_7a	2.94008	3.93019	0.140639	0	1	risk	50	-0.144116
0825_1236_C	neuralOff_SPKx_7b	21.6996	29.9245	0.00263957	1	1	risk	51	-0.159323
0825_1236_C	neuralOff_SPKx_7c	11.4022	13.0494	0.170758	0	1	risk	52	-0.0673651
0825_1236_C	neuralOff_SPKx_10a	19.2406	17.4458	0.38509	0	1	risk	53	0.0489235
0825_1329_E	neuralOff_SPKx_3b	5.04182	6.26845	0.119271	0	1	risk	54	-0.108453
0825_1329_E	neuralOff_SPKx_5a	8.94146	4.32063	0.000153569	1	1	risk	55	0.348424
0825_1329_E	neuralOff_SPKx_13a	39.1228	36.8589	0.298629	0	1	risk	56	0.0297954
0825_1329_E	neuralOff_SPKx_13b	25.6482	22.6433	0.128914	0	1	risk	57	0.0622236
0825_1329_E	neuralOff_SPKx_14b	21.0604	34.0596	3.11758e-08	1	1	risk	58	-0.235834
0825_1329_E	neuralOff_SPKx_14c	16.6704	14.1737	0.083853	0	1	risk	59	0.0809447
0825_1329_E	neuralOff_SPKx_14d	14.9277	15.1211	0.892538	0	1	risk	60	-0.00643622
0825_1329_E	neuralOff_SPKx_14e	7.58544	8.28974	0.458684	0	1	risk	61	-0.0443645
0825_1329_E	neuralOff_SPKx_16a	15.6863	13.1225	0.0156082	1	1	risk	62	0.0889933
0826_1059_A	neuralOff_SPKx_3b	15.6587	23.7988	1.99326e-05	1	1	risk	63	-0.2063
0826_1059_A	neuralOff_SPKx_4a	1.64913	1.54247	0.829999	0	1	risk	64	0.0334198
0826_1059_A	neuralOff_SPKx_4b	11.2124	10.6077	0.601078	0	1	risk	65	0.0277115
0826_1059_A	neuralOff_SPKx_4d	15.529	17.7002	0.238694	0	1	risk	66	-0.0653407
0826_1059_A	neuralOff_SPKx_5a	1.39345	5.0754	0.000155671	1	1	risk	67	-0.56918
0826_1059_A	neuralOff_SPKx_6a	9.50006	15.3248	0.000466167	1	1	risk	68	-0.234634
0826_1059_A	neuralOff_SPKx_13a	2.43453	8.69246	1.45405e-08	1	1	risk	69	-0.562409
0826_1059_A	neuralOff_SPKx_14a	18.4194	17.6013	0.638482	0	1	risk	70	0.0227114
0826_1059_A	neuralOff_SPKx_14b	8.86212	12.7671	0.00548346	1	1	risk	71	-0.180543
0826_1059_A	neuralOff_SPKx_14c	11.3234	13.3027	0.0485921	1	1	risk	72	-0.0803718
0826_1059_A	neuralOff_SPKx_15b	8.28831	9.61084	0.227106	0	1	risk	73	-0.0738876
0826_1059_A	neuralOff_SPKx_16a	13.0453	12.2421	0.557281	0	1	risk	74	0.0317611
0826_1059_A	neuralOff_SPKx_16b	5.02711	3.61059	0.116136	0	1	risk	75	0.163992
0826_1059_A	neuralOff_SPKx_16c	24.7683	23.213	0.479818	0	1	risk	76	0.0324147
0826_1352_F	neuralOff_SPKx_1c	14.6574	14.429	0.837294	0	1	risk	77	0.00785217
0826_1352_F	neuralOff_SPKx_2b	8.19644	8.16466	0.963908	0	1	risk	78	0.00194244
0826_1352_F	neuralOff_SPKx_3a	5.67835	8.23184	0.0100757	1	1	risk	79	-0.183569
0826_1352_F	neuralOff_SPKx_4a	14.2801	14.4137	0.908022	0	1	risk	80	-0.00465695
0826_1352_F	neuralOff_SPKx_5c	39.583	29.7931	0.00019075	1	1	risk	81	0.141113
0826_1352_F	neuralOff_SPKx_6a	17.4302	16.1938	0.326991	0	1	risk	82	0.0367725
0826_1352_F	neuralOff_SPKx_6b	13.5629	15.9228	0.0864705	0	1	risk	83	-0.0800336
0826_1352_F	neuralOff_SPKx_7b	12.1252	12.2109	0.939419	0	1	risk	84	-0.00352168
0826_1352_F	neuralOff_SPKx_7d	16.1093	12.8318	0.0475096	1	1	risk	85	0.113247
0826_1352_F	neuralOff_SPKx_8a	19.7112	21.7805	0.129388	0	1	risk	86	-0.049873
0826_1352_F	neuralOff_SPKx_8b	15.0111	16.9576	0.0927138	0	1	risk	87	-0.0608887
0826_1352_F	neuralOff_SPKx_8c	15.5354	16.1578	0.587574	0	1	risk	88	-0.0196397
0826_1352_F	neuralOff_SPKx_9a	1.28461	1.05978	0.672053	0	1	risk	89	0.0959022
0826_1352_F	neuralOff_SPKx_9b	17.8846	26.825	0.000163494	1	1	risk	90	-0.199964
0826_1352_F	neuralOff_SPKx_10a	4.46155	8.93689	5.0695e-05	1	1	risk	91	-0.33402
0826_1352_F	neuralOff_SPKx_11a	9.99437	11.9787	0.111586	0	1	risk	92	-0.0903071
0826_1352_F	neuralOff_SPKx_11b	8.88642	10.7701	0.183428	0	1	risk	93	-0.0958288
0826_1352_F	neuralOff_SPKx_12a	2.54176	6.21701	0.00154246	1	1	risk	94	-0.419608
0826_1352_F	neuralOff_SPKx_12b	4.0333	6.07379	0.0151201	1	1	risk	95	-0.201888
0826_1352_F	neuralOff_SPKx_13b	36.6898	30.4167	0.0020639	1	1	risk	96	0.0934807
0826_1352_F	neuralOff_SPKx_16a	5.13293	2.56116	0.00365211	1	1	risk	97	0.334253
0826_1352_F	neuralOff_SPKx_16b	7.48453	9.08351	0.0971596	0	1	risk	98	-0.0965095
0826_1352_F	neuralOff_SPKx_16d	8.54535	8.36627	0.884965	0	1	risk	99	0.0105892
0826_1206_B	neuralOff_SPKx_3a	1.31288	3.2283	0.000521489	1	1	risk	100	-0.421789
0826_1206_B	neuralOff_SPKx_4c	3.12866	3.06248	0.896183	0	1	risk	101	0.0106892
0826_1206_B	neuralOff_SPKx_5b	3.53461	5.24308	0.00289682	1	1	risk	102	-0.194638
0826_1206_B	neuralOff_SPKx_6a	2.03195	1.72729	0.540081	0	1	risk	103	0.0810432
0826_1206_B	neuralOff_SPKx_6c	6.15125	7.08399	0.270558	0	1	risk	104	-0.0704737
0826_1206_B	neuralOff_SPKx_7e	18.7149	21.2355	0.113065	0	1	risk	105	-0.0630937
0826_1206_B	neuralOff_SPKx_9a	9.20002	10.9397	0.439221	0	1	risk	106	-0.0863827
0826_1206_B	neuralOff_SPKx_10b	14.5459	17.4119	0.00690978	1	1	risk	107	-0.0896797
0826_1206_B	neuralOff_SPKx_10c	7.2353	6.3206	0.269455	0	1	risk	108	0.0674762
0826_1206_B	neuralOff_SPKx_10d	6.82421	7.38324	0.523308	0	1	risk	109	-0.0393474
0826_1206_B	neuralOff_SPKx_11a	7.15846	5.46417	0.0690526	0	1	risk	110	0.134226
0826_1206_B	neuralOff_SPKx_11d	16.8584	20.7956	0.00111082	1	1	risk	111	-0.104563
0826_1206_B	neuralOff_SPKx_11e	15.9927	17.7219	0.0962538	0	1	risk	112	-0.0512904
0826_1206_B	neuralOff_SPKx_12a	6.47206	9.17481	0.0107318	1	1	risk	113	-0.172734
0826_1206_B	neuralOff_SPKx_12b	21.3751	19.3543	0.197594	0	1	risk	114	0.0496167
0826_1206_B	neuralOff_SPKx_12c	2.46531	2.49439	0.949994	0	1	risk	115	-0.00586163
0826_1206_B	neuralOff_SPKx_12d	6.22805	7.22761	0.279776	0	1	risk	116	-0.0742853
0826_1206_B	neuralOff_SPKx_13a	15.6193	13.8961	0.261455	0	1	risk	117	0.0583815
0826_1206_B	neuralOff_SPKx_13c	9.68526	9.29247	0.713177	0	1	risk	118	0.0206971
0826_1206_B	neuralOff_SPKx_14a	26.2491	26.2759	0.986302	0	1	risk	119	-0.000509517
0826_1206_B	neuralOff_SPKx_14c	6.48262	5.8723	0.418067	0	1	risk	120	0.0493991
0826_1206_B	neuralOff_SPKx_16a	5.06853	6.78002	0.0011002	1	1	risk	121	-0.144447
0826_1458_H	neuralOff_SPKx_1a	18.372	19.4643	0.523854	0	1	risk	122	-0.0288694
0826_1458_H	neuralOff_SPKx_4a	16.9534	15.1903	0.212729	0	1	risk	123	0.0548503
0826_1458_H	neuralOff_SPKx_6a	36.9805	44.6277	0.00105074	1	1	risk	124	-0.0937073
0826_1458_H	neuralOff_SPKx_7a	36.6342	39.0819	0.383545	0	1	risk	125	-0.0323272
0826_1458_H	neuralOff_SPKx_7b	21.4444	32.538	0.000127641	1	1	risk	126	-0.205504
0826_1458_H	neuralOff_SPKx_11a	12.0535	11.3147	0.572349	0	1	risk	127	0.0316142
0708_1351_C	neuralOff_SPKx_1a	14.6234	21.115	0.0114826	1	2	risk	128	-0.18164
0708_1351_C	neuralOff_SPKx_2b	55.1979	51.9848	0.270724	0	2	risk	129	0.0299782
0708_1351_C	neuralOff_SPKx_3b	19.0744	32.6877	2.3742e-06	1	2	risk	130	-0.262998
0708_1351_C	neuralOff_SPKx_5a	29.4027	26.8737	0.315208	0	2	risk	131	0.0449395
0708_1351_C	neuralOff_SPKx_6b	11.7456	11.0334	0.504189	0	2	risk	132	0.0312669
0708_1351_C	neuralOff_SPKx_6c	50.5778	44.896	0.00986137	1	2	risk	133	0.0595118
0708_1351_C	neuralOff_SPKx_7a	38.3627	30.3294	0.00942136	1	2	risk	134	0.116946
0708_1351_C	neuralOff_SPKx_9b	54.6178	65.2941	0.00481498	1	2	risk	135	-0.0890346
0708_1351_C	neuralOff_SPKx_10e	28.029	34.6055	0.00312977	1	2	risk	136	-0.104997
0708_1351_C	neuralOff_SPKx_11b	26.3171	35.3474	0.000235202	1	2	risk	137	-0.146442
0708_1351_C	neuralOff_SPKx_14a	14.3148	16.3971	0.187477	0	2	risk	138	-0.0678034
0708_1351_C	neuralOff_SPKx_14b	16.349	18.6117	0.125865	0	2	risk	139	-0.0647198
0716_1228_A	neuralOff_SPKx_2c	25.8067	26.1554	0.875326	0	2	risk	140	-0.00670939
0716_1228_A	neuralOff_SPKx_3b	30.8145	25.6313	0.0376026	1	2	risk	141	0.0918259
0716_1228_A	neuralOff_SPKx_4b	8.605	9.16655	0.498689	0	2	risk	142	-0.0315984
0716_1228_A	neuralOff_SPKx_15b	47.8902	41.1285	0.0121066	1	2	risk	143	0.0759582
0716_1433_C	neuralOff_SPKx_7b	4.38565	5.21678	0.362742	0	2	risk	144	-0.086554
0715_1418_C	neuralOff_SPKx_1b	15.6455	11.5999	0.0338981	1	2	risk	145	0.148488
0715_1418_C	neuralOff_SPKx_1c	47.3412	40.7604	0.0110678	1	2	risk	146	0.0746955
0715_1418_C	neuralOff_SPKx_3a	21.1468	22.2619	0.442313	0	2	risk	147	-0.0256879
0715_1418_C	neuralOff_SPKx_3b	44.5841	46.1965	0.585692	0	2	risk	148	-0.0177614
0715_1418_C	neuralOff_SPKx_7b	24.472	21.4842	0.0729414	0	2	risk	149	0.0650149
0715_1418_C	neuralOff_SPKx_14d	40.8124	38.4332	0.376524	0	2	risk	150	0.0300227
0714_1221_A	neuralOff_SPKx_1b	18.6469	23.5568	0.00619327	1	2	risk	151	-0.116338
0714_1221_A	neuralOff_SPKx_2b	25.4776	25.0478	0.82677	0	2	risk	152	0.00850729
0714_1221_A	neuralOff_SPKx_2c	33.7996	34.496	0.745776	0	2	risk	153	-0.0101977
0714_1221_A	neuralOff_SPKx_4a	21.1411	24.9951	0.0696787	0	2	risk	154	-0.0835351
0714_1221_A	neuralOff_SPKx_4b	40.8211	37.1151	0.163635	0	2	risk	155	0.0475512
0714_1221_A	neuralOff_SPKx_5b	21.7505	23.7609	0.168139	0	2	risk	156	-0.0441735
0714_1221_A	neuralOff_SPKx_6c	23.773	27.0023	0.0442211	1	2	risk	157	-0.0635996
0714_1221_A	neuralOff_SPKx_9b	16.0106	19.7021	0.105402	0	2	risk	158	-0.103366
0714_1221_A	neuralOff_SPKx_10b	16.7049	23.5766	0.000361834	1	2	risk	159	-0.170591
0714_1221_A	neuralOff_SPKx_10c	13.066	15.2918	0.040546	1	2	risk	160	-0.0784905
0714_1221_A	neuralOff_SPKx_13c	19.4197	19.2351	0.913635	0	2	risk	161	0.00477529
0714_1221_A	neuralOff_SPKx_16b	28.3677	50.7125	7.90718e-06	1	2	risk	162	-0.282558
0714_1335_C	neuralOff_SPKx_1a	25.7822	35.465	2.56829e-05	1	2	risk	163	-0.158094
0714_1335_C	neuralOff_SPKx_3b	34.2267	26.6341	0.00347211	1	2	risk	164	0.124753
0714_1335_C	neuralOff_SPKx_4b	22.0177	25.1273	0.222388	0	2	risk	165	-0.0659588
0714_1335_C	neuralOff_SPKx_4c	33.0125	35.4873	0.387622	0	2	risk	166	-0.0361289
0714_1335_C	neuralOff_SPKx_5a	30.7605	28.5473	0.250572	0	2	risk	167	0.0373164
0714_1335_C	neuralOff_SPKx_5b	31.8889	31.7665	0.938594	0	2	risk	168	0.00192293
0714_1335_C	neuralOff_SPKx_6c	60.3107	53.5922	0.00648227	1	2	risk	169	0.0589847
0714_1335_C	neuralOff_SPKx_6d	55.592	49.9501	0.0386838	1	2	risk	170	0.0534561
0714_1335_C	neuralOff_SPKx_9d	22.0882	20.5615	0.406732	0	2	risk	171	0.0357968
0714_1335_C	neuralOff_SPKx_10a	28.3644	25.7782	0.233279	0	2	risk	172	0.0477655
0714_1335_C	neuralOff_SPKx_11d	0.482375	0.464173	0.949007	0	2	risk	173	0.0192303
0714_1335_C	neuralOff_SPKx_15b	22.6916	25.9777	0.161682	0	2	risk	174	-0.0675203
0714_1335_C	neuralOff_SPKx_16b	25.1621	25.3199	0.95661	0	2	risk	175	-0.00312541
0709_1346_A	neuralOff_SPKx_1a	43.5709	44.0522	0.865593	0	2	risk	176	-0.00549267
0709_1346_A	neuralOff_SPKx_2b	68.741	58.8828	0.0365343	1	2	risk	177	0.0772442
0709_1346_A	neuralOff_SPKx_3a	39.371	41.9442	0.275756	0	2	risk	178	-0.0316444
0709_1346_A	neuralOff_SPKx_5b	16.5077	18.3264	0.312976	0	2	risk	179	-0.05221
0709_1346_A	neuralOff_SPKx_8b	42.0401	46.5024	0.0299095	1	2	risk	180	-0.0503964
0709_1346_A	neuralOff_SPKx_9b	12.9577	13.6104	0.631507	0	2	risk	181	-0.0245685
0709_1346_A	neuralOff_SPKx_9c	25.3615	27.2499	0.343826	0	2	risk	182	-0.035893
0709_1346_A	neuralOff_SPKx_10b	41.8322	46.2643	0.110314	0	2	risk	183	-0.050309
0709_1346_A	neuralOff_SPKx_11b	25.6568	29.5494	0.1263	0	2	risk	184	-0.0705105
0709_1346_A	neuralOff_SPKx_13b	11.9185	14.9377	0.0379951	1	2	risk	185	-0.112422
0709_1346_A	neuralOff_SPKx_13c	35.9709	34.3469	0.513772	0	2	risk	186	0.0230958
0709_1346_A	neuralOff_SPKx_14a	48.073	49.2986	0.710594	0	2	risk	187	-0.0125869
0709_1346_A	neuralOff_SPKx_16c	35.932	38.1234	0.267194	0	2	risk	188	-0.029592
0717_1333_E	neuralOff_SPKx_3a	12.7001	15.8126	0.101092	0	2	risk	189	-0.10916
0717_1333_E	neuralOff_SPKx_4b	41.6433	34.3945	0.0187639	1	2	risk	190	0.0953313
0717_1333_E	neuralOff_SPKx_14a	42.4317	41.5944	0.76756	0	2	risk	191	0.00996399
0717_1059_A	neuralOff_SPKx_2a	48.2568	52.8476	0.0857998	0	2	risk	192	-0.0454061
0717_1059_A	neuralOff_SPKx_3a	56.8437	64.8775	0.011277	1	2	risk	193	-0.0660017
0717_1059_A	neuralOff_SPKx_4a	42.844	43.276	0.885091	0	2	risk	194	-0.00501561
0717_1219_C	neuralOff_SPKx_1b	46.0753	51.5507	0.0207432	1	2	risk	195	-0.0560863
0717_1219_C	neuralOff_SPKx_14d	13.3902	12.2172	0.411461	0	2	risk	196	0.0458074
0717_1219_C	neuralOff_SPKx_14e	16.75	22.8517	0.00245518	1	2	risk	197	-0.154075
0717_1219_C	neuralOff_SPKx_15d	33.6009	32.4523	0.703177	0	2	risk	198	0.0173882
0717_1219_C	neuralOff_SPKx_16b	11.0664	11.1963	0.91137	0	2	risk	199	-0.00583094
0825_1141_B	neuralOff_SPKx_3d	40.9048	35.2326	0.0368144	1	2	risk	200	0.0744993
0825_1141_B	neuralOff_SPKx_5a	39.2821	29.4316	0.00046841	1	2	risk	201	0.143355
0825_1141_B	neuralOff_SPKx_6a	33.0762	28.9852	0.119675	0	2	risk	202	0.0659175
0825_1141_B	neuralOff_SPKx_10b	69.8255	78.2188	0.0284747	1	2	risk	203	-0.0566941
0825_1141_B	neuralOff_SPKx_11d	17.6569	20.6113	0.208408	0	2	risk	204	-0.077201
0825_1141_B	neuralOff_SPKx_13a	23.5913	19.5639	0.129621	0	2	risk	205	0.0933237
0825_1141_B	neuralOff_SPKx_14c	50.7518	52.841	0.419511	0	2	risk	206	-0.0201676
0825_1236_C	neuralOff_SPKx_4d	45.5964	36.7196	0.00604301	1	2	risk	207	0.107838
0825_1236_C	neuralOff_SPKx_5d	14.7018	15.8914	0.51274	0	2	risk	208	-0.0388844
0825_1236_C	neuralOff_SPKx_6b	45.4015	41.5318	0.0557225	0	2	risk	209	0.0445129
0825_1236_C	neuralOff_SPKx_7d	11.4897	10.1603	0.327593	0	2	risk	210	0.0614039
0825_1236_C	neuralOff_SPKx_13a	15.4988	18.1904	0.0476946	1	2	risk	211	-0.0798971
0825_1236_C	neuralOff_SPKx_14c	24.6741	26.6388	0.240483	0	2	risk	212	-0.038289
0825_1329_E	neuralOff_SPKx_3c	26.8018	22.0704	0.0518208	0	2	risk	213	0.0968117
0825_1329_E	neuralOff_SPKx_4a	33.5692	34.3592	0.705771	0	2	risk	214	-0.0116296
0825_1329_E	neuralOff_SPKx_5b	18.1746	18.4509	0.846171	0	2	risk	215	-0.00754311
0825_1329_E	neuralOff_SPKx_5c	21.6419	16.7302	0.0396314	1	2	risk	216	0.128002
0825_1329_E	neuralOff_SPKx_6a	34.8284	39.2486	0.0568982	0	2	risk	217	-0.0596708
0825_1329_E	neuralOff_SPKx_8d	26.1091	28.6974	0.26867	0	2	risk	218	-0.0472264
0825_1329_E	neuralOff_SPKx_13c	29.1153	24.0982	0.0275997	1	2	risk	219	0.0942823
0825_1329_E	neuralOff_SPKx_14f	8.8998	9.06881	0.866915	0	2	risk	220	-0.00940583
0825_1329_E	neuralOff_SPKx_14g	28.241	28.8946	0.709125	0	2	risk	221	-0.0114401
0825_1329_E	neuralOff_SPKx_15d	26.1675	26.1702	0.998763	0	2	risk	222	-5.09167e-05
0825_1329_E	neuralOff_SPKx_16c	24.5593	30.3262	0.0244636	1	2	risk	223	-0.105071
0826_1059_A	neuralOff_SPKx_1b	49.7139	38.3543	0.00246137	1	2	risk	224	0.128987
0826_1059_A	neuralOff_SPKx_3f	36.1482	30.9752	0.036642	1	2	risk	225	0.0770671
0826_1059_A	neuralOff_SPKx_4e	34.8227	36.9418	0.402534	0	2	risk	226	-0.0295282
0826_1059_A	neuralOff_SPKx_5b	46.2648	65.1023	0.000332775	1	2	risk	227	-0.169148
0826_1059_A	neuralOff_SPKx_6b	25.5762	30.2669	0.057864	0	2	risk	228	-0.0839971
0826_1059_A	neuralOff_SPKx_13c	41.6335	43.3631	0.527111	0	2	risk	229	-0.0203491
0826_1059_A	neuralOff_SPKx_14d	18.8167	21.771	0.0801453	0	2	risk	230	-0.0727882
0826_1059_A	neuralOff_SPKx_14e	13.2107	12.5478	0.575484	0	2	risk	231	0.0257344
0826_1059_A	neuralOff_SPKx_15d	45.8441	47.8034	0.55131	0	2	risk	232	-0.0209228
0826_1059_A	neuralOff_SPKx_16d	55.4344	53.7284	0.686542	0	2	risk	233	0.0156279
0826_1352_F	neuralOff_SPKx_1d	33.0025	27.4133	0.0128327	1	2	risk	234	0.0925121
0826_1352_F	neuralOff_SPKx_3c	48.9534	45.3219	0.121571	0	2	risk	235	0.0385203
0826_1352_F	neuralOff_SPKx_5d	41.2415	36.9934	0.104776	0	2	risk	236	0.0542998
0826_1352_F	neuralOff_SPKx_6c	18.7361	17.0635	0.289683	0	2	risk	237	0.0467202
0826_1352_F	neuralOff_SPKx_7e	21.9717	22.9724	0.477725	0	2	risk	238	-0.0222664
0826_1352_F	neuralOff_SPKx_8d	17.3159	18.5212	0.328914	0	2	risk	239	-0.0336324
0826_1352_F	neuralOff_SPKx_8e	7.24497	6.63962	0.471506	0	2	risk	240	0.0435982
0826_1352_F	neuralOff_SPKx_9c	21.7882	30.4806	4.79834e-05	1	2	risk	241	-0.166303
0826_1352_F	neuralOff_SPKx_10c	30.1972	32.2495	0.389951	0	2	risk	242	-0.0328648
0826_1352_F	neuralOff_SPKx_11c	29.1146	41.5812	1.48954e-05	1	2	risk	243	-0.176342
0826_1206_B	neuralOff_SPKx_1d	37.2614	32.617	0.120392	0	2	risk	244	0.0664646
0826_1206_B	neuralOff_SPKx_3d	28.456	28.452	0.998039	0	2	risk	245	7.02687e-05
0826_1206_B	neuralOff_SPKx_4d	26.9255	25.4166	0.490007	0	2	risk	246	0.0288279
0826_1206_B	neuralOff_SPKx_5e	41.0687	38.9249	0.415742	0	2	risk	247	0.0268
0826_1206_B	neuralOff_SPKx_6e	47.4664	42.7101	0.0908409	0	2	risk	248	0.0527443
0826_1206_B	neuralOff_SPKx_7h	15.7584	12.8424	0.0805424	0	2	risk	249	0.101957
0826_1206_B	neuralOff_SPKx_8d	38.5831	42.6036	0.0284801	1	2	risk	250	-0.0495215
0826_1206_B	neuralOff_SPKx_9d	25.561	20.5602	0.00224179	1	2	risk	251	0.108429
0826_1206_B	neuralOff_SPKx_10e	11.8489	13.6603	0.218577	0	2	risk	252	-0.0710098
0826_1206_B	neuralOff_SPKx_10f	11.2844	12.2053	0.386221	0	2	risk	253	-0.0392056
0826_1206_B	neuralOff_SPKx_11f	7.73336	7.65602	0.948472	0	2	risk	254	0.00502559
0826_1206_B	neuralOff_SPKx_11g	14.9129	16.3494	0.303181	0	2	risk	255	-0.0459497
0826_1206_B	neuralOff_SPKx_12e	8.71331	11.7021	0.0126195	1	2	risk	256	-0.146399
0826_1206_B	neuralOff_SPKx_12f	3.82644	3.03368	0.293377	0	2	risk	257	0.11556
0826_1206_B	neuralOff_SPKx_12g	1.88636	2.27461	0.258768	0	2	risk	258	-0.0933073
0826_1206_B	neuralOff_SPKx_12h	38.8298	38.2038	0.751809	0	2	risk	259	0.00812599
0826_1206_B	neuralOff_SPKx_13e	12.3019	11.2325	0.309288	0	2	risk	260	0.0454408
0826_1206_B	neuralOff_SPKx_13f	28.911	26.0727	0.241209	0	2	risk	261	0.0516205
0826_1206_B	neuralOff_SPKx_14d	30.0102	28.8979	0.567022	0	2	risk	262	0.0188825
0826_1206_B	neuralOff_SPKx_15a	52.2698	56.4416	0.127008	0	2	risk	263	-0.0383748
0826_1206_B	neuralOff_SPKx_16b	29.3161	31.5214	0.269967	0	2	risk	264	-0.0362482
0826_1458_H	neuralOff_SPKx_1b	16.2123	18.7366	0.117189	0	2	risk	265	-0.0722267
0826_1458_H	neuralOff_SPKx_2a	22.5495	26.3312	0.0410934	1	2	risk	266	-0.0773671
0826_1458_H	neuralOff_SPKx_3a	22.2975	23.7442	0.406118	0	2	risk	267	-0.0314212
0826_1458_H	neuralOff_SPKx_3b	36.114	37.4746	0.528421	0	2	risk	268	-0.0184896
0826_1458_H	neuralOff_SPKx_4b	39.4518	38.8337	0.762666	0	2	risk	269	0.00789542
0826_1458_H	neuralOff_SPKx_5a	71.7677	83.9773	5.21102e-05	1	2	risk	270	-0.0783945
0826_1458_H	neuralOff_SPKx_7c	56.0903	59.6824	0.128732	0	2	risk	271	-0.0310272
0826_1458_H	neuralOff_SPKx_8b	14.2684	17.0268	0.0641671	0	2	risk	272	-0.0881428
0826_1458_H	neuralOff_SPKx_11c	31.0213	28.2919	0.116347	0	2	risk	273	0.0460165
0826_1458_H	neuralOff_SPKx_14c	23.8607	24.1829	0.871654	0	2	risk	274	-0.00670669
0826_1458_H	neuralOff_SPKx_16c	18.8903	19.9226	0.45394	0	2	risk	275	-0.0265966
