# Supplementary material for: Neuronal congruency effects in macaque prefrontal cortex
Source: Nat Commun. 2022 Aug 10;13:4702. doi: 10.1038/s41467-022-32382-1 (PMC9365805; doi:10.1038/s41467-022-32382-1)
Supplement: Supplementary file 4 — Supplementary Data 1 [file 41467_2022_32382_MOESM4_ESM.zip › data_submit/data/Fig5/scrabble_LTDCong0_-500_0_RTDIncon0.xlsx]

## Sheet: Sheet1
runname	neuron	mean1	mean2	p1	h1	sm	monkeyname	numbers	mi
20200225_1228_A	neuralOff_SPKx_15a	0.152299	1.0495	0.0151202	1	1	scrabble	1	-0.74655
20200225_1355_C	neuralOff_SPKx_9a	15.7547	15.7618	0.99553	0	1	scrabble	2	-0.000224163
20200225_1355_C	neuralOff_SPKx_13a	5.94878	4.21817	0.0360985	1	1	scrabble	3	0.17022
20200225_1355_C	neuralOff_SPKx_16a	2.97406	2.72117	0.650872	0	1	scrabble	4	0.0444038
20200306_1316_A	neuralOff_SPKx_1a	0.334499	0.297143	0.867123	0	1	scrabble	5	0.0591411
20200306_1316_A	neuralOff_SPKx_3a	11.2733	13.638	0.0290416	1	1	scrabble	6	-0.0949242
20200306_1316_A	neuralOff_SPKx_3b	9.92468	13.3383	0.0419608	1	1	scrabble	7	-0.14674
20200306_1316_A	neuralOff_SPKx_4a	9.69509	6.0735	0.00185347	1	1	scrabble	8	0.229671
20200306_1316_A	neuralOff_SPKx_4b	9.88142	10.392	0.666586	0	1	scrabble	9	-0.0251838
20200306_1316_A	neuralOff_SPKx_6a	20.799	13.2741	5.30506e-05	1	1	scrabble	10	0.220846
20200306_1316_A	neuralOff_SPKx_6b	10.3366	7.68217	0.235423	0	1	scrabble	11	0.147314
20200306_1316_A	neuralOff_SPKx_12a	4.65742	3.85243	0.337287	0	1	scrabble	12	0.0945941
20200306_1316_A	neuralOff_SPKx_13a	7.36254	7.09256	0.723178	0	1	scrabble	13	0.0186774
20200306_1316_A	neuralOff_SPKx_15b	5.47431	3.41356	0.00867255	1	1	scrabble	14	0.231862
20200306_1316_A	neuralOff_SPKx_16b	35.5759	35.2533	0.82826	0	1	scrabble	15	0.00455331
20200306_1456_C	neuralOff_SPKx_2c	51.3911	56.8997	0.022952	1	1	scrabble	16	-0.0508684
20200306_1456_C	neuralOff_SPKx_3b	11.0261	13.1312	0.11244	0	1	scrabble	17	-0.0871426
20200306_1456_C	neuralOff_SPKx_4a	6.90246	7.42105	0.571094	0	1	scrabble	18	-0.0362049
20200306_1456_C	neuralOff_SPKx_4b	4.90433	7.05998	0.00444612	1	1	scrabble	19	-0.180173
20200306_1456_C	neuralOff_SPKx_4c	24.2042	22.4288	0.319017	0	1	scrabble	20	0.0380717
20200306_1456_C	neuralOff_SPKx_5a	0.0571429	0.121597	0.527047	0	1	scrabble	21	-0.360603
20200306_1456_C	neuralOff_SPKx_5b	18.2965	22.0582	0.0157992	1	1	scrabble	22	-0.0932157
20200306_1456_C	neuralOff_SPKx_7a	0.0625	0.127273	0.546847	0	1	scrabble	23	-0.341317
20200306_1456_C	neuralOff_SPKx_7b	1.64101	0.882809	0.0922954	0	1	scrabble	24	0.300418
20200306_1456_C	neuralOff_SPKx_7d	9.18116	9.6359	0.628858	0	1	scrabble	25	-0.0241668
20200306_1456_C	neuralOff_SPKx_11b	8.94783	7.35784	0.128407	0	1	scrabble	26	0.0975116
20200306_1456_C	neuralOff_SPKx_12a	3.01933	2.24522	0.115488	0	1	scrabble	27	0.147042
20200306_1456_C	neuralOff_SPKx_13a	11.0508	6.54598	0.000162453	1	1	scrabble	28	0.256002
20200306_1456_C	neuralOff_SPKx_14a	23.4033	14.3555	0.000227533	1	1	scrabble	29	0.239622
20200306_1456_C	neuralOff_SPKx_15c	23.5853	25.0535	0.362442	0	1	scrabble	30	-0.0301861
20200306_1456_C	neuralOff_SPKx_16b	11.255	8.97376	0.112582	0	1	scrabble	31	0.112772
20200306_1456_C	neuralOff_SPKx_16c	50.2981	47.5048	0.291016	0	1	scrabble	32	0.0285611
20200306_1641_F	neuralOff_SPKx_4a	29.5365	23.6939	0.00168476	1	1	scrabble	33	0.10976
20200306_1641_F	neuralOff_SPKx_5a	1.10809	1.42553	0.561824	0	1	scrabble	34	-0.125293
20200306_1641_F	neuralOff_SPKx_5b	17.8666	14.5268	0.0130667	1	1	scrabble	35	0.103101
20200306_1641_F	neuralOff_SPKx_6a	32.2728	28.6108	0.0439162	1	1	scrabble	36	0.0601471
20200306_1641_F	neuralOff_SPKx_8a	89.666	83.5428	0.0420392	1	1	scrabble	37	0.0353515
20200306_1641_F	neuralOff_SPKx_10a	6.57718	3.50913	0.00719374	1	1	scrabble	38	0.30418
20200306_1641_F	neuralOff_SPKx_11a	7.15754	4.52609	0.00735612	1	1	scrabble	39	0.225225
20200306_1641_F	neuralOff_SPKx_12a	11.7567	11.0081	0.633846	0	1	scrabble	40	0.0328825
20200306_1641_F	neuralOff_SPKx_13b	1.02283	3.12324	0.00193251	1	1	scrabble	41	-0.506602
20200306_1641_F	neuralOff_SPKx_14b	21.4769	19.4147	0.260664	0	1	scrabble	42	0.0504312
20200306_1641_F	neuralOff_SPKx_14c	27.6739	26.2406	0.423598	0	1	scrabble	43	0.0265844
20200306_1641_F	neuralOff_SPKx_15a	16.5495	13.5416	0.0273156	1	1	scrabble	44	0.0999614
20200306_1641_F	neuralOff_SPKx_15b	6.90042	5.38161	0.0722337	0	1	scrabble	45	0.123661
20200313_1329_A	neuralOff_SPKx_1a	13.2677	11.6606	0.275324	0	1	scrabble	46	0.0644679
20200313_1329_A	neuralOff_SPKx_2a	25.656	24.8872	0.718432	0	1	scrabble	47	0.0152107
20200313_1329_A	neuralOff_SPKx_2c	30.1942	22.2088	0.000480974	1	1	scrabble	48	0.152385
20200313_1329_A	neuralOff_SPKx_4a	27.8725	19.4995	0.00070279	1	1	scrabble	49	0.17675
20200313_1329_A	neuralOff_SPKx_11a	22.7033	17.5402	0.00228953	1	1	scrabble	50	0.128296
20200313_1329_A	neuralOff_SPKx_15b	43.7213	27.8383	2.79986e-07	1	1	scrabble	51	0.221954
20200313_1329_A	neuralOff_SPKx_16c	16.3507	22.4224	0.0018861	1	1	scrabble	52	-0.156596
20200313_1500_D	neuralOff_SPKx_1a	11.549	10.961	0.572769	0	1	scrabble	53	0.026121
20200313_1500_D	neuralOff_SPKx_1b	27.78	21.1721	0.00564808	1	1	scrabble	54	0.134987
20200313_1500_D	neuralOff_SPKx_2c	22.7907	20.0537	0.0299697	1	1	scrabble	55	0.0638807
20200313_1500_D	neuralOff_SPKx_3b	4.38516	3.75642	0.397698	0	1	scrabble	56	0.0772259
20200313_1500_D	neuralOff_SPKx_4b	3.93041	5.17316	0.155692	0	1	scrabble	57	-0.136512
20200313_1500_D	neuralOff_SPKx_5a	2.11351	1.75652	0.574704	0	1	scrabble	58	0.0922442
20200313_1500_D	neuralOff_SPKx_6a	20.3785	12.5666	0.00074969	1	1	scrabble	59	0.237116
20200313_1500_D	neuralOff_SPKx_7d	11.0412	14.6523	0.00138671	1	1	scrabble	60	-0.140546
20200313_1500_D	neuralOff_SPKx_8a	19.6555	18.7825	0.560109	0	1	scrabble	61	0.022712
20200313_1500_D	neuralOff_SPKx_8b	65.5744	52.203	0.000393004	1	1	scrabble	62	0.113531
20200313_1500_D	neuralOff_SPKx_11b	30.2504	27.6427	0.045424	1	1	scrabble	63	0.0450445
20200313_1500_D	neuralOff_SPKx_13a	22.8532	17.4448	0.0396713	1	1	scrabble	64	0.13421
20200313_1500_D	neuralOff_SPKx_15c	7.7798	5.73375	0.161292	0	1	scrabble	65	0.151408
20200313_1500_D	neuralOff_SPKx_16b	2.24574	0.458558	0.000724528	1	1	scrabble	66	0.660867
20200313_1500_D	neuralOff_SPKx_16c	49.8842	31.1966	5.88161e-07	1	1	scrabble	67	0.230481
20200313_1636_F	neuralOff_SPKx_1a	14.1865	16.5138	0.135923	0	1	scrabble	68	-0.0758072
20200313_1636_F	neuralOff_SPKx_1b	18.1559	12.3359	0.00743166	1	1	scrabble	69	0.190872
20200313_1636_F	neuralOff_SPKx_1c	28.1556	31.8696	0.0507227	0	1	scrabble	70	-0.0618748
20200313_1636_F	neuralOff_SPKx_2a	37.6655	37.3177	0.837036	0	1	scrabble	71	0.00463797
20200313_1636_F	neuralOff_SPKx_2b	37.5724	40.2585	0.28031	0	1	scrabble	72	-0.0345118
20200313_1636_F	neuralOff_SPKx_3a	7.77821	6.79121	0.280368	0	1	scrabble	73	0.0677442
20200313_1636_F	neuralOff_SPKx_5a	13.8102	11.9624	0.233625	0	1	scrabble	74	0.0716993
20200313_1636_F	neuralOff_SPKx_7a	23.4026	10.6284	4.21891e-07	1	1	scrabble	75	0.37537
20200313_1636_F	neuralOff_SPKx_8b	14.4466	15.9637	0.474592	0	1	scrabble	76	-0.0498881
20200313_1636_F	neuralOff_SPKx_9b	41.6638	30.8085	8.08189e-05	1	1	scrabble	77	0.149785
20200313_1636_F	neuralOff_SPKx_14a	1.86142	2.30571	0.561922	0	1	scrabble	78	-0.106618
20200313_1636_F	neuralOff_SPKx_15c	3.07096	2.4623	0.417849	0	1	scrabble	79	0.109999
20200313_1636_F	neuralOff_SPKx_15d	6.23481	6.49627	0.776594	0	1	scrabble	80	-0.0205371
20200313_1636_F	neuralOff_SPKx_16b	20.9132	20.9917	0.969724	0	1	scrabble	81	-0.00187419
20200316_1241_B	neuralOff_SPKx_1b	15.8501	14.553	0.613903	0	1	scrabble	82	0.0426637
20200316_1241_B	neuralOff_SPKx_1c	20.9261	16.9741	0.0641195	0	1	scrabble	83	0.104276
20200316_1241_B	neuralOff_SPKx_2a	17.5446	18.9704	0.458168	0	1	scrabble	84	-0.0390476
20200316_1241_B	neuralOff_SPKx_2b	18.0163	10.0867	0.000207937	1	1	scrabble	85	0.282165
20200316_1241_B	neuralOff_SPKx_4a	0.352727	0.467636	0.668139	0	1	scrabble	86	-0.140071
20200316_1241_B	neuralOff_SPKx_4b	5.47963	4.7136	0.521628	0	1	scrabble	87	0.0751508
20200316_1241_B	neuralOff_SPKx_4c	10.4864	10.0802	0.745642	0	1	scrabble	88	0.0197531
20200316_1241_B	neuralOff_SPKx_5a	14.9499	13.5364	0.401407	0	1	scrabble	89	0.0496205
20200316_1241_B	neuralOff_SPKx_6a	70.9377	60.8926	0.00170339	1	1	scrabble	90	0.0761975
20200316_1241_B	neuralOff_SPKx_6c	21.5892	22.4083	0.661948	0	1	scrabble	91	-0.0186173
20200316_1241_B	neuralOff_SPKx_7a	31.3074	28.236	0.185616	0	1	scrabble	92	0.0515838
20200316_1241_B	neuralOff_SPKx_7b	31.7351	31.0124	0.748066	0	1	scrabble	93	0.0115183
20200316_1241_B	neuralOff_SPKx_7d	47.7833	37.7081	0.000307366	1	1	scrabble	94	0.117851
20200316_1241_B	neuralOff_SPKx_8b	45.8229	41.6129	0.0789737	0	1	scrabble	95	0.0481497
20200316_1241_B	neuralOff_SPKx_9c	34.4782	26.3073	0.00785959	1	1	scrabble	96	0.134421
20200316_1241_B	neuralOff_SPKx_11b	27.7426	19.3649	2.18179e-07	1	1	scrabble	97	0.177842
20200316_1241_B	neuralOff_SPKx_12a	77.832	64.5189	7.85053e-05	1	1	scrabble	98	0.0935231
20200316_1241_B	neuralOff_SPKx_13b	31.4697	31.9147	0.799304	0	1	scrabble	99	-0.0070201
20200316_1241_B	neuralOff_SPKx_15a	4.69606	8.56634	0.000151305	1	1	scrabble	100	-0.291823
20200317_1231_A	neuralOff_SPKx_3b	11.4684	9.35274	0.138002	0	1	scrabble	101	0.101612
20200317_1231_A	neuralOff_SPKx_5a	32.1252	26.3091	0.00226863	1	1	scrabble	102	0.0995322
20200317_1231_A	neuralOff_SPKx_5b	46.4038	41.8094	0.0383021	1	1	scrabble	103	0.0520831
20200317_1231_A	neuralOff_SPKx_6a	4.22415	2.73253	0.0190167	1	1	scrabble	104	0.214415
20200317_1231_A	neuralOff_SPKx_7a	21.0664	15.5493	0.0378622	1	1	scrabble	105	0.150674
20200317_1231_A	neuralOff_SPKx_7b	25.9448	23.5092	0.234787	0	1	scrabble	106	0.0492492
20200317_1231_A	neuralOff_SPKx_10a	18.8957	17.7333	0.430743	0	1	scrabble	107	0.0317347
20200317_1231_A	neuralOff_SPKx_10b	50.2774	42.3114	0.00138323	1	1	scrabble	108	0.0860368
20200317_1231_A	neuralOff_SPKx_13b	17.2707	13.8314	0.00575976	1	1	scrabble	109	0.11058
20200317_1231_A	neuralOff_SPKx_15c	11.6217	15.5363	0.0163185	1	1	scrabble	110	-0.144141
20200317_1409_C	neuralOff_SPKx_3a	99.749	92.6786	0.00887557	1	1	scrabble	111	0.036743
20200317_1409_C	neuralOff_SPKx_4b	95.2224	85.5363	0.000483449	1	1	scrabble	112	0.0535857
20200317_1409_C	neuralOff_SPKx_9a	14.7859	13.7382	0.495368	0	1	scrabble	113	0.0367316
20200317_1409_C	neuralOff_SPKx_13a	26.8061	26.2971	0.739926	0	1	scrabble	114	0.00958432
20200317_1520_F	neuralOff_SPKx_2a	12.6273	13.7253	0.488532	0	1	scrabble	115	-0.041666
20200317_1520_F	neuralOff_SPKx_10a	17.7377	20.1625	0.19423	0	1	scrabble	116	-0.0639773
20200317_1520_F	neuralOff_SPKx_12a	5.75054	5.59083	0.7809	0	1	scrabble	117	0.0140821
20200317_1520_F	neuralOff_SPKx_15a	59.5879	50.0975	1.97224e-06	1	1	scrabble	118	0.0865241
20200317_1520_F	neuralOff_SPKx_15b	78.8934	73.4071	0.0963874	0	1	scrabble	119	0.0360226
20200317_1520_F	neuralOff_SPKx_16a	58.6767	50.0187	8.97991e-06	1	1	scrabble	120	0.0796541
20200317_1520_F	neuralOff_SPKx_16c	66.1492	62.4461	0.268427	0	1	scrabble	121	0.0287969
20200225_1228_A	neuralOff_SPKx_2c	32.1824	25.0333	0.00441646	1	2	scrabble	122	0.12495
20200225_1228_A	neuralOff_SPKx_14b	8.42189	9.07919	0.566886	0	2	scrabble	123	-0.0375578
20200225_1228_A	neuralOff_SPKx_15b	18.6739	19.2818	0.706254	0	2	scrabble	124	-0.0160177
20200225_1355_C	neuralOff_SPKx_1d	28.3971	30.5696	0.244447	0	2	scrabble	125	-0.0368421
20200225_1355_C	neuralOff_SPKx_2c	21.4082	20.1192	0.409836	0	2	scrabble	126	0.0310409
20200225_1355_C	neuralOff_SPKx_3a	38.8766	40.5342	0.409312	0	2	scrabble	127	-0.0208742
20200225_1355_C	neuralOff_SPKx_3b	61.2335	62.8087	0.34215	0	2	scrabble	128	-0.0126984
20200225_1355_C	neuralOff_SPKx_4b	48.1031	42.0485	0.002926	1	2	scrabble	129	0.067161
20200225_1355_C	neuralOff_SPKx_6f	31.2641	22.7622	0.000713707	1	2	scrabble	130	0.157365
20200225_1355_C	neuralOff_SPKx_10a	28.5835	26.745	0.372066	0	2	scrabble	131	0.0332275
20200225_1355_C	neuralOff_SPKx_14c	27.2785	21.4257	0.0129078	1	2	scrabble	132	0.12017
20200225_1355_C	neuralOff_SPKx_15a	25.5009	22.6714	0.103489	0	2	scrabble	133	0.0587384
20200225_1355_C	neuralOff_SPKx_16c	17.8995	15.0848	0.059325	0	2	scrabble	134	0.0853349
20200225_1355_C	neuralOff_SPKx_16d	15.1304	13.0045	0.0946225	0	2	scrabble	135	0.0755606
20200306_1316_A	neuralOff_SPKx_1c	4.96239	6.08054	0.25853	0	2	scrabble	136	-0.101255
20200306_1316_A	neuralOff_SPKx_2b	24.3254	23.8942	0.847917	0	2	scrabble	137	0.00894197
20200306_1316_A	neuralOff_SPKx_2c	25.9024	27.9155	0.414992	0	2	scrabble	138	-0.0374052
20200306_1316_A	neuralOff_SPKx_3c	18.7573	19.3082	0.803849	0	2	scrabble	139	-0.014471
20200306_1316_A	neuralOff_SPKx_4c	39.1382	33.2776	0.0576171	0	2	scrabble	140	0.0809307
20200306_1316_A	neuralOff_SPKx_4d	32.2064	30.2922	0.408318	0	2	scrabble	141	0.0306273
20200306_1316_A	neuralOff_SPKx_5a	29.0677	28.7503	0.881215	0	2	scrabble	142	0.00548905
20200306_1316_A	neuralOff_SPKx_7a	10.8505	9.01474	0.203221	0	2	scrabble	143	0.0924127
20200306_1316_A	neuralOff_SPKx_9b	25.8487	27.3788	0.449273	0	2	scrabble	144	-0.0287472
20200306_1316_A	neuralOff_SPKx_12b	19.7704	19.7786	0.99717	0	2	scrabble	145	-0.000206941
20200306_1316_A	neuralOff_SPKx_15c	19.9207	17.6668	0.176779	0	2	scrabble	146	0.0599644
20200306_1316_A	neuralOff_SPKx_16c	11.4655	10.7295	0.514304	0	2	scrabble	147	0.0331613
20200306_1456_C	neuralOff_SPKx_1c	89.0606	87.0125	0.651529	0	2	scrabble	148	0.011632
20200306_1456_C	neuralOff_SPKx_2d	50.3168	43.9612	0.00570804	1	2	scrabble	149	0.0674133
20200306_1456_C	neuralOff_SPKx_3c	42.7373	40.2476	0.341368	0	2	scrabble	150	0.0300017
20200306_1456_C	neuralOff_SPKx_3d	33.0427	30.5994	0.319055	0	2	scrabble	151	0.0383915
20200306_1456_C	neuralOff_SPKx_4d	30.729	27.0572	0.0865236	0	2	scrabble	152	0.0635415
20200306_1456_C	neuralOff_SPKx_4e	25.7773	26.3637	0.728261	0	2	scrabble	153	-0.0112473
20200306_1456_C	neuralOff_SPKx_5d	20.0747	17.4872	0.185373	0	2	scrabble	154	0.0688851
20200306_1456_C	neuralOff_SPKx_6c	15.3203	11.9752	0.0241963	1	2	scrabble	155	0.122551
20200306_1456_C	neuralOff_SPKx_6d	15.0215	13.4017	0.265845	0	2	scrabble	156	0.0569896
20200306_1456_C	neuralOff_SPKx_6e	15.3347	17.1125	0.272955	0	2	scrabble	157	-0.0547882
20200306_1456_C	neuralOff_SPKx_7e	20.308	19.4746	0.555151	0	2	scrabble	158	0.0209482
20200306_1456_C	neuralOff_SPKx_7f	19.2645	22.3856	0.0574737	0	2	scrabble	159	-0.0749347
20200306_1456_C	neuralOff_SPKx_8c	25.2083	25.3794	0.929006	0	2	scrabble	160	-0.0033812
20200306_1456_C	neuralOff_SPKx_8d	14.159	17.2983	0.0300666	1	2	scrabble	161	-0.0997965
20200306_1456_C	neuralOff_SPKx_9a	11.4168	10.4299	0.476991	0	2	scrabble	162	0.0451725
20200306_1456_C	neuralOff_SPKx_9b	16.9415	18.9885	0.197201	0	2	scrabble	163	-0.0569726
20200306_1456_C	neuralOff_SPKx_10e	23.3524	19.3053	0.00921649	1	2	scrabble	164	0.0948736
20200306_1456_C	neuralOff_SPKx_12d	16.8211	13.129	0.0206721	1	2	scrabble	165	0.123277
20200306_1456_C	neuralOff_SPKx_13b	32.7066	34.7865	0.297452	0	2	scrabble	166	-0.0308168
20200306_1456_C	neuralOff_SPKx_14d	22.1074	18.5613	0.0544741	0	2	scrabble	167	0.0871943
20200306_1456_C	neuralOff_SPKx_15d	43.6141	37.4693	0.0372318	1	2	scrabble	168	0.0757836
20200306_1641_F	neuralOff_SPKx_1b	16.417	15.3737	0.491147	0	2	scrabble	169	0.0328181
20200306_1641_F	neuralOff_SPKx_1c	21.6482	16.1298	0.000898301	1	2	scrabble	170	0.146076
20200306_1641_F	neuralOff_SPKx_2d	32.4945	28.0227	0.0214499	1	2	scrabble	171	0.073893
20200306_1641_F	neuralOff_SPKx_2e	57.4273	47.5353	0.0059323	1	2	scrabble	172	0.0942438
20200306_1641_F	neuralOff_SPKx_3a	24.0417	19.8166	0.0183158	1	2	scrabble	173	0.0963348
20200306_1641_F	neuralOff_SPKx_3b	25.7812	22.9023	0.235208	0	2	scrabble	174	0.0591347
20200306_1641_F	neuralOff_SPKx_4b	37.5404	33.4529	0.178519	0	2	scrabble	175	0.0575756
20200306_1641_F	neuralOff_SPKx_4c	18.887	17.8284	0.489471	0	2	scrabble	176	0.0288308
20200306_1641_F	neuralOff_SPKx_4d	35.0123	34.2351	0.763825	0	2	scrabble	177	0.0112234
20200306_1641_F	neuralOff_SPKx_5c	26.0227	24.4552	0.355762	0	2	scrabble	178	0.0310543
20200306_1641_F	neuralOff_SPKx_5d	16.1148	14.5571	0.411298	0	2	scrabble	179	0.0507875
20200306_1641_F	neuralOff_SPKx_5e	18.5713	19.0652	0.651597	0	2	scrabble	180	-0.013121
20200306_1641_F	neuralOff_SPKx_5f	26.931	25.514	0.499185	0	2	scrabble	181	0.0270179
20200306_1641_F	neuralOff_SPKx_6c	42.0312	40.6176	0.536809	0	2	scrabble	182	0.0171034
20200306_1641_F	neuralOff_SPKx_7c	34.2563	31.5657	0.297974	0	2	scrabble	183	0.040877
20200306_1641_F	neuralOff_SPKx_8c	60.713	60.6057	0.967548	0	2	scrabble	184	0.000884985
20200306_1641_F	neuralOff_SPKx_9d	22.6323	23.7831	0.486163	0	2	scrabble	185	-0.0247928
20200306_1641_F	neuralOff_SPKx_9e	36.9688	30.4497	0.0114027	1	2	scrabble	186	0.0966958
20200306_1641_F	neuralOff_SPKx_10e	36.0167	34.9235	0.652499	0	2	scrabble	187	0.0154101
20200306_1641_F	neuralOff_SPKx_11b	25.026	26.3332	0.471206	0	2	scrabble	188	-0.0254515
20200306_1641_F	neuralOff_SPKx_11c	22.9238	24.5107	0.392451	0	2	scrabble	189	-0.0334542
20200306_1641_F	neuralOff_SPKx_12b	8.79407	12.0548	0.0127481	1	2	scrabble	190	-0.156399
20200306_1641_F	neuralOff_SPKx_12c	10.1778	11.594	0.25578	0	2	scrabble	191	-0.0650445
20200306_1641_F	neuralOff_SPKx_12d	19.9965	25.1274	0.024723	1	2	scrabble	192	-0.113707
20200306_1641_F	neuralOff_SPKx_12e	11.8587	15.386	0.0116131	1	2	scrabble	193	-0.129466
20200306_1641_F	neuralOff_SPKx_13c	34.6175	29.6979	0.0212278	1	2	scrabble	194	0.0764922
20200306_1641_F	neuralOff_SPKx_13d	37.0868	31.1639	0.0131486	1	2	scrabble	195	0.0867811
20200306_1641_F	neuralOff_SPKx_14d	28.3115	25.5294	0.176022	0	2	scrabble	196	0.0516728
20200306_1641_F	neuralOff_SPKx_14e	23.2887	21.3528	0.228856	0	2	scrabble	197	0.0433652
20200306_1641_F	neuralOff_SPKx_15c	37.9162	35.8946	0.448636	0	2	scrabble	198	0.0273888
20200306_1641_F	neuralOff_SPKx_15d	42.2726	41.4561	0.778449	0	2	scrabble	199	0.00975181
20200306_1641_F	neuralOff_SPKx_16b	57.3367	57.4207	0.97671	0	2	scrabble	200	-0.000732463
20200306_1641_F	neuralOff_SPKx_16c	35.1188	35.7659	0.747592	0	2	scrabble	201	-0.00912907
20200313_1329_A	neuralOff_SPKx_1b	64.6867	62.7833	0.585507	0	2	scrabble	202	0.0149324
20200313_1329_A	neuralOff_SPKx_2d	37.6069	27.3543	4.81392e-06	1	2	scrabble	203	0.157827
20200313_1329_A	neuralOff_SPKx_3b	112.553	81.3215	3.12889e-08	1	2	scrabble	204	0.161092
20200313_1329_A	neuralOff_SPKx_4b	44.803	30.4731	5.92127e-07	1	2	scrabble	205	0.190365
20200313_1329_A	neuralOff_SPKx_4c	37.3505	24.8013	8.19382e-05	1	2	scrabble	206	0.201913
20200313_1329_A	neuralOff_SPKx_10b	23.9797	16.4403	6.85788e-05	1	2	scrabble	207	0.186527
20200313_1329_A	neuralOff_SPKx_11b	58.0137	46.2715	9.64489e-05	1	2	scrabble	208	0.112597
20200313_1329_A	neuralOff_SPKx_12b	30.3527	25.0534	0.00368852	1	2	scrabble	209	0.0956449
20200313_1329_A	neuralOff_SPKx_16d	32.1837	22.9626	0.000149135	1	2	scrabble	210	0.167211
20200313_1500_D	neuralOff_SPKx_1c	33.5901	26.9095	0.0152194	1	2	scrabble	211	0.110424
20200313_1500_D	neuralOff_SPKx_1d	16.7512	14.5534	0.168166	0	2	scrabble	212	0.0702067
20200313_1500_D	neuralOff_SPKx_2d	20.8293	17.6883	0.111738	0	2	scrabble	213	0.081546
20200313_1500_D	neuralOff_SPKx_2e	42.2824	34.2675	0.00567334	1	2	scrabble	214	0.104701
20200313_1500_D	neuralOff_SPKx_3c	31.161	23.5463	2.23629e-05	1	2	scrabble	215	0.139188
20200313_1500_D	neuralOff_SPKx_4c	27.7814	24.0149	0.101424	0	2	scrabble	216	0.0727182
20200313_1500_D	neuralOff_SPKx_4d	16.7706	12.7217	0.042799	1	2	scrabble	217	0.137287
20200313_1500_D	neuralOff_SPKx_5b	95.9569	72.6492	0.000366463	1	2	scrabble	218	0.138237
20200313_1500_D	neuralOff_SPKx_6b	75.5248	66.8698	0.038002	1	2	scrabble	219	0.0607818
20200313_1500_D	neuralOff_SPKx_7e	66.5434	53.1065	0.000284789	1	2	scrabble	220	0.112302
20200313_1500_D	neuralOff_SPKx_13d	91.2328	65.4347	2.23224e-06	1	2	scrabble	221	0.164668
20200313_1500_D	neuralOff_SPKx_14c	56.995	43.9552	5.44168e-06	1	2	scrabble	222	0.12917
20200313_1500_D	neuralOff_SPKx_14d	47.5376	35.8767	5.05215e-06	1	2	scrabble	223	0.139795
20200313_1500_D	neuralOff_SPKx_14e	65.1858	42.1422	7.52852e-08	1	2	scrabble	224	0.214703
20200313_1500_D	neuralOff_SPKx_15d	112.193	78.3909	3.77367e-07	1	2	scrabble	225	0.177363
20200313_1636_F	neuralOff_SPKx_1d	38.1734	38.0529	0.952734	0	2	scrabble	226	0.00158059
20200313_1636_F	neuralOff_SPKx_2c	36.168	34.7671	0.591037	0	2	scrabble	227	0.0197492
20200313_1636_F	neuralOff_SPKx_3b	44.9342	47.0213	0.522854	0	2	scrabble	228	-0.0226966
20200313_1636_F	neuralOff_SPKx_4a	65.7705	61.4771	0.107669	0	2	scrabble	229	0.0337408
20200313_1636_F	neuralOff_SPKx_5c	32.1331	27.1338	0.0415754	1	2	scrabble	230	0.0843516
20200313_1636_F	neuralOff_SPKx_6b	95.5704	67.8904	5.19347e-05	1	2	scrabble	231	0.169337
20200313_1636_F	neuralOff_SPKx_7b	98.8591	71.934	3.064e-06	1	2	scrabble	232	0.157647
20200313_1636_F	neuralOff_SPKx_8c	68.9677	50.41	3.41589e-05	1	2	scrabble	233	0.155453
20200313_1636_F	neuralOff_SPKx_9c	50.3818	33.0827	6.77459e-07	1	2	scrabble	234	0.207262
20200313_1636_F	neuralOff_SPKx_9d	35.8529	22.9374	9.23204e-06	1	2	scrabble	235	0.219688
20200313_1636_F	neuralOff_SPKx_10a	129.318	86.7103	1.07644e-08	1	2	scrabble	236	0.197234
20200313_1636_F	neuralOff_SPKx_11a	16.1572	8.89538	2.08317e-05	1	2	scrabble	237	0.289863
20200313_1636_F	neuralOff_SPKx_11b	102.858	86.055	3.98307e-05	1	2	scrabble	238	0.088947
20200313_1636_F	neuralOff_SPKx_12e	26.416	21.0887	0.00581804	1	2	scrabble	239	0.112141
20200313_1636_F	neuralOff_SPKx_12f	45.3111	33.9903	0.000528474	1	2	scrabble	240	0.142756
20200313_1636_F	neuralOff_SPKx_13a	39.2474	36.7653	0.351415	0	2	scrabble	241	0.0326535
20200313_1636_F	neuralOff_SPKx_13b	42.2011	36.8509	0.0695256	0	2	scrabble	242	0.06768
20200313_1636_F	neuralOff_SPKx_14b	83.9652	72.9563	0.0195915	1	2	scrabble	243	0.0701558
20200313_1636_F	neuralOff_SPKx_15e	39.8563	35.7513	0.1539	0	2	scrabble	244	0.0542945
20200313_1636_F	neuralOff_SPKx_16c	17.4465	13.6343	0.0249997	1	2	scrabble	245	0.122656
20200313_1636_F	neuralOff_SPKx_16d	15.0074	16.0724	0.58511	0	2	scrabble	246	-0.0342673
20200313_1636_F	neuralOff_SPKx_16e	17.2902	16.4067	0.627994	0	2	scrabble	247	0.0262179
20200316_1241_B	neuralOff_SPKx_1d	31.4301	30.4042	0.694916	0	2	scrabble	248	0.0165916
20200316_1241_B	neuralOff_SPKx_3a	33.1973	32.7212	0.873866	0	2	scrabble	249	0.00722351
20200316_1241_B	neuralOff_SPKx_3b	19.4295	22.0746	0.196095	0	2	scrabble	250	-0.0637318
20200316_1241_B	neuralOff_SPKx_4d	51.2615	49.702	0.73053	0	2	scrabble	251	0.0154458
20200316_1241_B	neuralOff_SPKx_5b	55.1316	52.2722	0.228166	0	2	scrabble	252	0.0266222
20200316_1241_B	neuralOff_SPKx_5c	48.9483	45.7502	0.413521	0	2	scrabble	253	0.0337716
20200316_1241_B	neuralOff_SPKx_5d	53.3419	43.8869	0.0420029	1	2	scrabble	254	0.0972449
20200316_1241_B	neuralOff_SPKx_6b	20.5166	17.189	0.201315	0	2	scrabble	255	0.0882514
20200316_1241_B	neuralOff_SPKx_6d	48.4006	43.7672	0.0702405	0	2	scrabble	256	0.050271
20200316_1241_B	neuralOff_SPKx_6e	37.5962	32.579	0.0559488	0	2	scrabble	257	0.0714961
20200316_1241_B	neuralOff_SPKx_7e	72.0422	62.2468	0.00235742	1	2	scrabble	258	0.0729426
20200316_1241_B	neuralOff_SPKx_8d	51.8924	50.7685	0.674577	0	2	scrabble	259	0.0109474
20200316_1241_B	neuralOff_SPKx_9d	36.414	30.5564	0.022786	1	2	scrabble	260	0.0874662
20200316_1241_B	neuralOff_SPKx_9e	31.1958	28.0738	0.170243	0	2	scrabble	261	0.0526754
20200316_1241_B	neuralOff_SPKx_10a	34.7687	29.6349	0.126977	0	2	scrabble	262	0.0797128
20200316_1241_B	neuralOff_SPKx_11c	119.105	81.611	1.27427e-06	1	2	scrabble	263	0.186801
20200316_1241_B	neuralOff_SPKx_13c	83.4949	68.9993	0.00304557	1	2	scrabble	264	0.0950568
20200316_1241_B	neuralOff_SPKx_14c	102.692	86.4344	0.0117643	1	2	scrabble	265	0.0859619
20200317_1231_A	neuralOff_SPKx_1a	52.3753	49.3303	0.174298	0	2	scrabble	266	0.0299397
20200317_1231_A	neuralOff_SPKx_2a	46.0179	52.2427	0.0595652	0	2	scrabble	267	-0.0633497
20200317_1231_A	neuralOff_SPKx_3c	55.4301	61.527	0.12708	0	2	scrabble	268	-0.0521299
20200317_1231_A	neuralOff_SPKx_4a	36.2667	36.8011	0.860507	0	2	scrabble	269	-0.00731328
20200317_1231_A	neuralOff_SPKx_5c	92.2354	79.839	0.00382697	1	2	scrabble	270	0.0720409
20200317_1231_A	neuralOff_SPKx_6b	145.633	122.682	0.000261227	1	2	scrabble	271	0.0855409
20200317_1231_A	neuralOff_SPKx_7c	43.6359	38.8162	0.0755857	0	2	scrabble	272	0.0584549
20200317_1231_A	neuralOff_SPKx_8a	131.977	129.17	0.650149	0	2	scrabble	273	0.0107483
20200317_1231_A	neuralOff_SPKx_9b	143.762	137.441	0.235197	0	2	scrabble	274	0.0224765
20200317_1231_A	neuralOff_SPKx_10c	142.047	132.7	0.0289228	1	2	scrabble	275	0.0340182
20200317_1231_A	neuralOff_SPKx_11b	72.7278	61.6547	0.00274027	1	2	scrabble	276	0.0823997
20200317_1231_A	neuralOff_SPKx_11c	57.4841	46.9231	0.000182731	1	2	scrabble	277	0.101152
20200317_1231_A	neuralOff_SPKx_13c	83.8242	69.6515	1.18278e-05	1	2	scrabble	278	0.0923449
20200317_1231_A	neuralOff_SPKx_14c	46.371	38.5011	0.00286329	1	2	scrabble	279	0.0927271
20200317_1231_A	neuralOff_SPKx_14d	39.1345	34.7974	0.0665378	0	2	scrabble	280	0.0586633
20200317_1231_A	neuralOff_SPKx_16a	47.0208	49.823	0.387227	0	2	scrabble	281	-0.0289359
20200317_1409_C	neuralOff_SPKx_5b	403.037	405.468	0.647896	0	2	scrabble	282	-0.00300692
20200317_1409_C	neuralOff_SPKx_6a	75.9332	80.5219	0.133361	0	2	scrabble	283	-0.0293289
20200317_1409_C	neuralOff_SPKx_7c	67.4423	71.6407	0.23823	0	2	scrabble	284	-0.0301857
20200317_1409_C	neuralOff_SPKx_8b	91.8861	90.3813	0.678721	0	2	scrabble	285	0.00825578
20200317_1409_C	neuralOff_SPKx_9b	34.7783	36.4566	0.573359	0	2	scrabble	286	-0.0235602
20200317_1409_C	neuralOff_SPKx_9c	23.2098	24.3186	0.509811	0	2	scrabble	287	-0.0233297
20200317_1409_C	neuralOff_SPKx_10c	30.1526	27.4391	0.100872	0	2	scrabble	288	0.0471155
20200317_1409_C	neuralOff_SPKx_11a	15.3536	15.9727	0.645089	0	2	scrabble	289	-0.0197638
20200317_1409_C	neuralOff_SPKx_12a	35.6956	35.2613	0.848143	0	2	scrabble	290	0.00612143
20200317_1409_C	neuralOff_SPKx_13b	40.5817	43.7651	0.278695	0	2	scrabble	291	-0.0377427
20200317_1409_C	neuralOff_SPKx_13c	38.326	47.3289	2.83783e-05	1	2	scrabble	292	-0.105107
20200317_1520_F	neuralOff_SPKx_2b	57.685	55.5983	0.491743	0	2	scrabble	293	0.0184196
20200317_1520_F	neuralOff_SPKx_3a	14.1191	11.3413	0.0344429	1	2	scrabble	294	0.109105
20200317_1520_F	neuralOff_SPKx_4a	5.59508	5.1994	0.705025	0	2	scrabble	295	0.0366551
20200317_1520_F	neuralOff_SPKx_6b	25.6053	27.3244	0.455816	0	2	scrabble	296	-0.0324791
20200317_1520_F	neuralOff_SPKx_7a	60.4681	62.3708	0.198914	0	2	scrabble	297	-0.0154887
20200317_1520_F	neuralOff_SPKx_7b	47.0693	54.1609	0.0195678	1	2	scrabble	298	-0.0700546
20200317_1520_F	neuralOff_SPKx_8a	58.2519	61.8995	0.116543	0	2	scrabble	299	-0.0303582
20200317_1520_F	neuralOff_SPKx_8b	75.4539	73.6571	0.609452	0	2	scrabble	300	0.01205
20200317_1520_F	neuralOff_SPKx_9a	112.432	112.386	0.990576	0	2	scrabble	301	0.000201728
20200317_1520_F	neuralOff_SPKx_10b	109.734	108.858	0.840633	0	2	scrabble	302	0.0040069
20200317_1520_F	neuralOff_SPKx_11a	43.3518	43.4147	0.967816	0	2	scrabble	303	-0.000724437
20200317_1520_F	neuralOff_SPKx_12b	81.0925	81.7886	0.839832	0	2	scrabble	304	-0.00427337
20200317_1520_F	neuralOff_SPKx_16d	75.6987	66.2407	0.000122211	1	2	scrabble	305	0.0666342
