# Supplementary material for: Neuronal congruency effects in macaque prefrontal cortex
Source: Nat Commun. 2022 Aug 10;13:4702. doi: 10.1038/s41467-022-32382-1 (PMC9365805; doi:10.1038/s41467-022-32382-1)
Supplement: Supplementary file 4 — Supplementary Data 1 [file 41467_2022_32382_MOESM4_ESM.zip › data_submit/data/Fig5/scrabble_LBUCong0_-500_0_LBUIncon0.xlsx]

## Sheet: Sheet1
runname	neuron	mean1	mean2	p1	h1	sm	monkeyname	numbers	mi
20200225_1228_A	neuralOff_SPKx_15a	0.591447	0.17029	0.0990063	0	1	scrabble	1	0.552891
20200225_1355_C	neuralOff_SPKx_9a	17.3981	14.8965	0.136606	0	1	scrabble	2	0.0774616
20200225_1355_C	neuralOff_SPKx_13a	8.05131	4.83043	0.00915148	1	1	scrabble	3	0.250035
20200225_1355_C	neuralOff_SPKx_16a	3.47884	3.72774	0.656506	0	1	scrabble	4	-0.034538
20200306_1316_A	neuralOff_SPKx_1a	0.0909091	0.430071	0.0698144	0	1	scrabble	5	-0.651008
20200306_1316_A	neuralOff_SPKx_3a	9.05154	12.492	0.0103852	1	1	scrabble	6	-0.159697
20200306_1316_A	neuralOff_SPKx_3b	8.92007	12.4065	0.00331828	1	1	scrabble	7	-0.163479
20200306_1316_A	neuralOff_SPKx_4a	5.94909	9.63864	0.0055861	1	1	scrabble	8	-0.236696
20200306_1316_A	neuralOff_SPKx_4b	10.1089	10.9669	0.505032	0	1	scrabble	9	-0.0407125
20200306_1316_A	neuralOff_SPKx_6a	21.1349	15.8746	0.00182274	1	1	scrabble	10	0.142133
20200306_1316_A	neuralOff_SPKx_6b	13.0354	9.50597	0.0287744	1	1	scrabble	11	0.156576
20200306_1316_A	neuralOff_SPKx_12a	4.48679	4.79043	0.697608	0	1	scrabble	12	-0.0327296
20200306_1316_A	neuralOff_SPKx_13a	6.86733	7.54001	0.428508	0	1	scrabble	13	-0.0466903
20200306_1316_A	neuralOff_SPKx_15b	4.07393	4.19594	0.90313	0	1	scrabble	14	-0.0147537
20200306_1316_A	neuralOff_SPKx_16b	39.1599	35.6021	0.0827902	0	1	scrabble	15	0.0475887
20200306_1456_C	neuralOff_SPKx_2c	51.9285	56.2977	0.0477087	1	1	scrabble	16	-0.0403718
20200306_1456_C	neuralOff_SPKx_3b	13.6152	14.7941	0.28558	0	1	scrabble	17	-0.0414982
20200306_1456_C	neuralOff_SPKx_4a	6.09119	6.81317	0.463334	0	1	scrabble	18	-0.0559486
20200306_1456_C	neuralOff_SPKx_4b	5.86057	7.45439	0.168087	0	1	scrabble	19	-0.119702
20200306_1456_C	neuralOff_SPKx_4c	25.8244	26.7672	0.680042	0	1	scrabble	20	-0.0179271
20200306_1456_C	neuralOff_SPKx_5a	0.235632	0.05	0.172197	0	1	scrabble	21	0.649899
20200306_1456_C	neuralOff_SPKx_5b	16.97	18.7845	0.202662	0	1	scrabble	22	-0.0507475
20200306_1456_C	neuralOff_SPKx_7a	0.166957	0.0740741	0.496427	0	1	scrabble	23	0.385355
20200306_1456_C	neuralOff_SPKx_7b	0.945089	1.59558	0.147155	0	1	scrabble	24	-0.25603
20200306_1456_C	neuralOff_SPKx_7d	8.74858	10.4901	0.0820655	0	1	scrabble	25	-0.0905226
20200306_1456_C	neuralOff_SPKx_11b	9.53202	9.67854	0.903821	0	1	scrabble	26	-0.00762708
20200306_1456_C	neuralOff_SPKx_12a	3.31017	4.04565	0.216555	0	1	scrabble	27	-0.0999865
20200306_1456_C	neuralOff_SPKx_13a	9.65531	9.93316	0.721753	0	1	scrabble	28	-0.0141841
20200306_1456_C	neuralOff_SPKx_14a	23.146	19.986	0.261024	0	1	scrabble	29	0.0732636
20200306_1456_C	neuralOff_SPKx_15c	18.8219	20.4313	0.339628	0	1	scrabble	30	-0.0409997
20200306_1456_C	neuralOff_SPKx_16b	11.4562	10.8796	0.691936	0	1	scrabble	31	0.0258138
20200306_1456_C	neuralOff_SPKx_16c	46.9116	46.7975	0.971221	0	1	scrabble	32	0.00121782
20200306_1641_F	neuralOff_SPKx_4a	28.6455	24.1501	0.0264634	1	1	scrabble	33	0.0851471
20200306_1641_F	neuralOff_SPKx_5a	1.12923	1.51178	0.399466	0	1	scrabble	34	-0.144849
20200306_1641_F	neuralOff_SPKx_5b	19.1233	14.2416	0.00191585	1	1	scrabble	35	0.146314
20200306_1641_F	neuralOff_SPKx_6a	34.6632	28.4111	0.00116508	1	1	scrabble	36	0.0991221
20200306_1641_F	neuralOff_SPKx_8a	89.0284	84.8504	0.192235	0	1	scrabble	37	0.024028
20200306_1641_F	neuralOff_SPKx_10a	7.45126	4.33091	0.00365534	1	1	scrabble	38	0.264836
20200306_1641_F	neuralOff_SPKx_11a	6.28375	7.44566	0.280033	0	1	scrabble	39	-0.0846292
20200306_1641_F	neuralOff_SPKx_12a	10.2547	11.7361	0.12491	0	1	scrabble	40	-0.0673666
20200306_1641_F	neuralOff_SPKx_13b	1.77093	3.00216	0.0659752	0	1	scrabble	41	-0.257951
20200306_1641_F	neuralOff_SPKx_14b	21.5275	25.3185	0.0263083	1	1	scrabble	42	-0.0809233
20200306_1641_F	neuralOff_SPKx_14c	29.3473	24.7265	0.0258251	1	1	scrabble	43	0.0854541
20200306_1641_F	neuralOff_SPKx_15a	17.3332	17.1885	0.907093	0	1	scrabble	44	0.00419159
20200306_1641_F	neuralOff_SPKx_15b	7.33688	6.10661	0.133712	0	1	scrabble	45	0.0915142
20200313_1329_A	neuralOff_SPKx_1a	13.9912	13.5898	0.795541	0	1	scrabble	46	0.014554
20200313_1329_A	neuralOff_SPKx_2a	29.0463	27.3293	0.343208	0	1	scrabble	47	0.0304571
20200313_1329_A	neuralOff_SPKx_2c	30.0632	28.2012	0.417395	0	1	scrabble	48	0.0319572
20200313_1329_A	neuralOff_SPKx_4a	26.9974	21.234	0.000968845	1	1	scrabble	49	0.119495
20200313_1329_A	neuralOff_SPKx_11a	24.9968	23.9702	0.496886	0	1	scrabble	50	0.020965
20200313_1329_A	neuralOff_SPKx_15b	50.5404	38.5076	0.000667853	1	1	scrabble	51	0.135127
20200313_1329_A	neuralOff_SPKx_16c	13.0386	17.4239	0.0152795	1	1	scrabble	52	-0.14396
20200313_1500_D	neuralOff_SPKx_1a	14.3964	11.5485	0.012383	1	1	scrabble	53	0.109767
20200313_1500_D	neuralOff_SPKx_1b	32.7667	30.9234	0.36492	0	1	scrabble	54	0.0289418
20200313_1500_D	neuralOff_SPKx_2c	26.1141	21.7755	0.0100056	1	1	scrabble	55	0.0905963
20200313_1500_D	neuralOff_SPKx_3b	5.74307	5.05621	0.564312	0	1	scrabble	56	0.0636031
20200313_1500_D	neuralOff_SPKx_4b	3.46078	4.49819	0.194196	0	1	scrabble	57	-0.130345
20200313_1500_D	neuralOff_SPKx_5a	3.27475	3.0805	0.764531	0	1	scrabble	58	0.0305642
20200313_1500_D	neuralOff_SPKx_6a	26.5118	20.3898	0.000890018	1	1	scrabble	59	0.130528
20200313_1500_D	neuralOff_SPKx_7d	12.8231	15.3975	0.0253752	1	1	scrabble	60	-0.0912255
20200313_1500_D	neuralOff_SPKx_8a	20.6127	20.7494	0.927071	0	1	scrabble	61	-0.00330496
20200313_1500_D	neuralOff_SPKx_8b	71.465	62.3473	0.00667577	1	1	scrabble	62	0.0681377
20200313_1500_D	neuralOff_SPKx_11b	31.0051	27.4615	0.00540775	1	1	scrabble	63	0.0606083
20200313_1500_D	neuralOff_SPKx_13a	21.8379	22.772	0.42689	0	1	scrabble	64	-0.0209378
20200313_1500_D	neuralOff_SPKx_15c	8.61216	7.64039	0.468408	0	1	scrabble	65	0.059792
20200313_1500_D	neuralOff_SPKx_16b	2.74774	1.50116	0.0158712	1	1	scrabble	66	0.29339
20200313_1500_D	neuralOff_SPKx_16c	58.8584	46.6276	0.000230245	1	1	scrabble	67	0.115947
20200313_1636_F	neuralOff_SPKx_1a	15.5648	18.2603	0.0810103	0	1	scrabble	68	-0.0796908
20200313_1636_F	neuralOff_SPKx_1b	16.6631	19.3087	0.235755	0	1	scrabble	69	-0.0735482
20200313_1636_F	neuralOff_SPKx_1c	27.6766	29.859	0.321276	0	1	scrabble	70	-0.0379329
20200313_1636_F	neuralOff_SPKx_2a	37.4597	33.5823	0.0455553	1	1	scrabble	71	0.0545802
20200313_1636_F	neuralOff_SPKx_2b	42.1349	40.4794	0.358684	0	1	scrabble	72	0.0200383
20200313_1636_F	neuralOff_SPKx_3a	6.18841	8.09251	0.106528	0	1	scrabble	73	-0.133332
20200313_1636_F	neuralOff_SPKx_5a	12.5316	12.6485	0.947531	0	1	scrabble	74	-0.004641
20200313_1636_F	neuralOff_SPKx_7a	21.9803	21.96	0.992607	0	1	scrabble	75	0.000463426
20200313_1636_F	neuralOff_SPKx_8b	11.21	14.58	0.0638263	0	1	scrabble	76	-0.130668
20200313_1636_F	neuralOff_SPKx_9b	37.0557	38.3366	0.72248	0	1	scrabble	77	-0.0169901
20200313_1636_F	neuralOff_SPKx_14a	2.11121	4.11334	0.00873213	1	1	scrabble	78	-0.32165
20200313_1636_F	neuralOff_SPKx_15c	3.63898	3.16482	0.628585	0	1	scrabble	79	0.0696913
20200313_1636_F	neuralOff_SPKx_15d	8.37636	9.07327	0.657645	0	1	scrabble	80	-0.0399379
20200313_1636_F	neuralOff_SPKx_16b	17.8742	22.7358	0.0301266	1	1	scrabble	81	-0.119715
20200316_1241_B	neuralOff_SPKx_1b	16.7619	15.3773	0.358384	0	1	scrabble	82	0.0430837
20200316_1241_B	neuralOff_SPKx_1c	23.0499	20.1705	0.158262	0	1	scrabble	83	0.0666233
20200316_1241_B	neuralOff_SPKx_2a	20.0537	18.4364	0.326603	0	1	scrabble	84	0.0420182
20200316_1241_B	neuralOff_SPKx_2b	9.46973	8.39554	0.351129	0	1	scrabble	85	0.0601277
20200316_1241_B	neuralOff_SPKx_4a	0.754986	0.212005	0.175204	0	1	scrabble	86	0.561516
20200316_1241_B	neuralOff_SPKx_4b	5.71758	4.27592	0.0333262	1	1	scrabble	87	0.144259
20200316_1241_B	neuralOff_SPKx_4c	11.6195	12.3811	0.5263	0	1	scrabble	88	-0.0317341
20200316_1241_B	neuralOff_SPKx_5a	17.3641	17.5494	0.83588	0	1	scrabble	89	-0.0053065
20200316_1241_B	neuralOff_SPKx_6a	73.0096	69.7386	0.107305	0	1	scrabble	90	0.0229143
20200316_1241_B	neuralOff_SPKx_6c	25.2249	24.5209	0.718859	0	1	scrabble	91	0.0141519
20200316_1241_B	neuralOff_SPKx_7a	35.537	32.1232	0.0391414	1	1	scrabble	92	0.0504544
20200316_1241_B	neuralOff_SPKx_7b	31.4028	33.6675	0.230511	0	1	scrabble	93	-0.0348041
20200316_1241_B	neuralOff_SPKx_7d	48.4402	47.4399	0.739156	0	1	scrabble	94	0.0104323
20200316_1241_B	neuralOff_SPKx_8b	47.2163	49.4734	0.204748	0	1	scrabble	95	-0.0233429
20200316_1241_B	neuralOff_SPKx_9c	37.3267	31.6961	0.00985577	1	1	scrabble	96	0.0815765
20200316_1241_B	neuralOff_SPKx_11b	29.8613	24.2385	0.00353052	1	1	scrabble	97	0.103933
20200316_1241_B	neuralOff_SPKx_12a	73.8531	74.175	0.878268	0	1	scrabble	98	-0.00217463
20200316_1241_B	neuralOff_SPKx_13b	35.0753	34.4287	0.794117	0	1	scrabble	99	0.00930251
20200316_1241_B	neuralOff_SPKx_15a	4.46169	4.40732	0.945591	0	1	scrabble	100	0.00613012
20200317_1231_A	neuralOff_SPKx_3b	7.21233	7.87489	0.606872	0	1	scrabble	101	-0.0439149
20200317_1231_A	neuralOff_SPKx_5a	35.4372	36.6709	0.656686	0	1	scrabble	102	-0.0171081
20200317_1231_A	neuralOff_SPKx_5b	43.2194	44.7575	0.382874	0	1	scrabble	103	-0.0174828
20200317_1231_A	neuralOff_SPKx_6a	2.37126	3.12514	0.302326	0	1	scrabble	104	-0.13716
20200317_1231_A	neuralOff_SPKx_7a	15.33	18.8824	0.0213622	1	1	scrabble	105	-0.103832
20200317_1231_A	neuralOff_SPKx_7b	25.981	22.7656	0.161527	0	1	scrabble	106	0.0659604
20200317_1231_A	neuralOff_SPKx_10a	14.2591	17.138	0.0424374	1	1	scrabble	107	-0.0916939
20200317_1231_A	neuralOff_SPKx_10b	44.3593	45.2848	0.679365	0	1	scrabble	108	-0.0103241
20200317_1231_A	neuralOff_SPKx_13b	10.7729	12.2169	0.208505	0	1	scrabble	109	-0.0628101
20200317_1231_A	neuralOff_SPKx_15c	7.35567	12.544	0.000465024	1	1	scrabble	110	-0.260725
20200317_1409_C	neuralOff_SPKx_3a	95.7897	101.069	0.0024251	1	1	scrabble	111	-0.0268194
20200317_1409_C	neuralOff_SPKx_4b	94.9216	95.7681	0.666138	0	1	scrabble	112	-0.00443907
20200317_1409_C	neuralOff_SPKx_9a	15.1219	14.3993	0.497277	0	1	scrabble	113	0.0244753
20200317_1409_C	neuralOff_SPKx_13a	23.9533	25.2444	0.482123	0	1	scrabble	114	-0.0262436
20200317_1520_F	neuralOff_SPKx_2a	13.5774	13.9291	0.765129	0	1	scrabble	115	-0.0127852
20200317_1520_F	neuralOff_SPKx_10a	20.6053	17.1359	0.0303744	1	1	scrabble	116	0.0919263
20200317_1520_F	neuralOff_SPKx_12a	6.37722	4.74055	0.0840454	0	1	scrabble	117	0.147212
20200317_1520_F	neuralOff_SPKx_15a	56.5053	56.8617	0.842046	0	1	scrabble	118	-0.00314314
20200317_1520_F	neuralOff_SPKx_15b	74.6481	74.1144	0.822496	0	1	scrabble	119	0.00358704
20200317_1520_F	neuralOff_SPKx_16a	57.0904	56.2217	0.603169	0	1	scrabble	120	0.00766692
20200317_1520_F	neuralOff_SPKx_16c	65.3571	66.0975	0.800328	0	1	scrabble	121	-0.0056322
20200225_1228_A	neuralOff_SPKx_2c	34.3545	35.7797	0.615686	0	2	scrabble	122	-0.0203208
20200225_1228_A	neuralOff_SPKx_14b	9.56879	11.9556	0.21371	0	2	scrabble	123	-0.110888
20200225_1228_A	neuralOff_SPKx_15b	21.6031	18.5912	0.100873	0	2	scrabble	124	0.0749342
20200225_1355_C	neuralOff_SPKx_1d	30.9324	29.8984	0.631643	0	2	scrabble	125	0.0169973
20200225_1355_C	neuralOff_SPKx_2c	21.1593	21.178	0.991522	0	2	scrabble	126	-0.00044096
20200225_1355_C	neuralOff_SPKx_3a	34.9243	42.0584	0.00419899	1	2	scrabble	127	-0.0926715
20200225_1355_C	neuralOff_SPKx_3b	59.3879	57.4281	0.461439	0	2	scrabble	128	0.0167774
20200225_1355_C	neuralOff_SPKx_4b	46.3302	47.6964	0.538216	0	2	scrabble	129	-0.0145302
20200225_1355_C	neuralOff_SPKx_6f	29.7904	29.4159	0.864999	0	2	scrabble	130	0.00632552
20200225_1355_C	neuralOff_SPKx_10a	30.6077	32.2364	0.322237	0	2	scrabble	131	-0.0259174
20200225_1355_C	neuralOff_SPKx_14c	23.4262	26.7928	0.0763399	0	2	scrabble	132	-0.0670402
20200225_1355_C	neuralOff_SPKx_15a	25.8815	25.1865	0.705704	0	2	scrabble	133	0.0136099
20200225_1355_C	neuralOff_SPKx_16c	16.5435	16.2654	0.737044	0	2	scrabble	134	0.00847577
20200225_1355_C	neuralOff_SPKx_16d	15.6442	16.1519	0.651263	0	2	scrabble	135	-0.0159671
20200306_1316_A	neuralOff_SPKx_1c	4.44913	4.41416	0.96478	0	2	scrabble	136	0.00394583
20200306_1316_A	neuralOff_SPKx_2b	25.2882	28.2594	0.167545	0	2	scrabble	137	-0.0554885
20200306_1316_A	neuralOff_SPKx_2c	29.5328	30.4728	0.554369	0	2	scrabble	138	-0.0156661
20200306_1316_A	neuralOff_SPKx_3c	15.7504	21.741	0.00433768	1	2	scrabble	139	-0.159787
20200306_1316_A	neuralOff_SPKx_4c	34.7453	35.9533	0.645363	0	2	scrabble	140	-0.0170867
20200306_1316_A	neuralOff_SPKx_4d	19.4018	33.2968	1.97742e-05	1	2	scrabble	141	-0.263669
20200306_1316_A	neuralOff_SPKx_5a	34.7121	28.4227	0.00892009	1	2	scrabble	142	0.0996193
20200306_1316_A	neuralOff_SPKx_7a	12.1065	10.1428	0.203294	0	2	scrabble	143	0.0882595
20200306_1316_A	neuralOff_SPKx_9b	26.504	27.5651	0.61351	0	2	scrabble	144	-0.0196235
20200306_1316_A	neuralOff_SPKx_12b	19.4192	24.2502	0.0249416	1	2	scrabble	145	-0.110628
20200306_1316_A	neuralOff_SPKx_15c	21.3877	17.6816	0.00771744	1	2	scrabble	146	0.094859
20200306_1316_A	neuralOff_SPKx_16c	12.2472	11.2465	0.469009	0	2	scrabble	147	0.0425937
20200306_1456_C	neuralOff_SPKx_1c	89.8546	92.349	0.479233	0	2	scrabble	148	-0.0136905
20200306_1456_C	neuralOff_SPKx_2d	52.298	49.6964	0.362968	0	2	scrabble	149	0.0255071
20200306_1456_C	neuralOff_SPKx_3c	42.4179	43.1432	0.76834	0	2	scrabble	150	-0.00847681
20200306_1456_C	neuralOff_SPKx_3d	36.2794	36.9428	0.797164	0	2	scrabble	151	-0.00905992
20200306_1456_C	neuralOff_SPKx_4d	30.1902	30.6295	0.845548	0	2	scrabble	152	-0.00722275
20200306_1456_C	neuralOff_SPKx_4e	28.9521	27.443	0.476829	0	2	scrabble	153	0.0267603
20200306_1456_C	neuralOff_SPKx_5d	18.9674	21.3995	0.268321	0	2	scrabble	154	-0.0602486
20200306_1456_C	neuralOff_SPKx_6c	14.1116	13.0587	0.486117	0	2	scrabble	155	0.0387533
20200306_1456_C	neuralOff_SPKx_6d	13.3443	13.9481	0.63042	0	2	scrabble	156	-0.0221222
20200306_1456_C	neuralOff_SPKx_6e	17.0648	13.7778	0.0297053	1	2	scrabble	157	0.106573
20200306_1456_C	neuralOff_SPKx_7e	19.3862	19.6744	0.858353	0	2	scrabble	158	-0.00737831
20200306_1456_C	neuralOff_SPKx_7f	23.2947	21.7307	0.396118	0	2	scrabble	159	0.0347361
20200306_1456_C	neuralOff_SPKx_8c	25.5247	26.2381	0.636898	0	2	scrabble	160	-0.0137807
20200306_1456_C	neuralOff_SPKx_8d	12.8211	14.8056	0.211144	0	2	scrabble	161	-0.0718318
20200306_1456_C	neuralOff_SPKx_9a	10.6477	13.0544	0.0372182	1	2	scrabble	162	-0.101539
20200306_1456_C	neuralOff_SPKx_9b	17.0904	18.4655	0.302935	0	2	scrabble	163	-0.0386757
20200306_1456_C	neuralOff_SPKx_10e	25.1871	22.6369	0.176859	0	2	scrabble	164	0.0533248
20200306_1456_C	neuralOff_SPKx_12d	17.0131	16.5874	0.772431	0	2	scrabble	165	0.0126675
20200306_1456_C	neuralOff_SPKx_13b	30.1503	36.8242	0.100446	0	2	scrabble	166	-0.0996481
20200306_1456_C	neuralOff_SPKx_14d	19.6233	20.5146	0.635749	0	2	scrabble	167	-0.0222063
20200306_1456_C	neuralOff_SPKx_15d	43.1988	44.4429	0.637298	0	2	scrabble	168	-0.0141955
20200306_1641_F	neuralOff_SPKx_1b	17.588	17.4004	0.916837	0	2	scrabble	169	0.00536285
20200306_1641_F	neuralOff_SPKx_1c	15.9292	18.9624	0.123943	0	2	scrabble	170	-0.0869331
20200306_1641_F	neuralOff_SPKx_2d	32.2163	30.1777	0.339934	0	2	scrabble	171	0.0326728
20200306_1641_F	neuralOff_SPKx_2e	52.6981	54.0003	0.669234	0	2	scrabble	172	-0.0122041
20200306_1641_F	neuralOff_SPKx_3a	24.8928	25.2179	0.840523	0	2	scrabble	173	-0.00648793
20200306_1641_F	neuralOff_SPKx_3b	26.2278	26.3126	0.94842	0	2	scrabble	174	-0.00161449
20200306_1641_F	neuralOff_SPKx_4b	33.9534	33.641	0.904898	0	2	scrabble	175	0.00462133
20200306_1641_F	neuralOff_SPKx_4c	22.3615	18.0321	0.0350992	1	2	scrabble	176	0.107183
20200306_1641_F	neuralOff_SPKx_4d	37.836	32.4139	0.00442211	1	2	scrabble	177	0.0771826
20200306_1641_F	neuralOff_SPKx_5c	25.1994	22.937	0.213031	0	2	scrabble	178	0.0470006
20200306_1641_F	neuralOff_SPKx_5d	15.6778	13.9574	0.320383	0	2	scrabble	179	0.0580535
20200306_1641_F	neuralOff_SPKx_5e	20.4924	19.5241	0.574806	0	2	scrabble	180	0.0241984
20200306_1641_F	neuralOff_SPKx_5f	26.601	25.6186	0.585671	0	2	scrabble	181	0.0188123
20200306_1641_F	neuralOff_SPKx_6c	41.455	37.7523	0.13167	0	2	scrabble	182	0.0467478
20200306_1641_F	neuralOff_SPKx_7c	34.5476	36.2125	0.447677	0	2	scrabble	183	-0.0235283
20200306_1641_F	neuralOff_SPKx_8c	62.3299	58.6467	0.340242	0	2	scrabble	184	0.0304454
20200306_1641_F	neuralOff_SPKx_9d	22.1364	22.7778	0.599613	0	2	scrabble	185	-0.0142808
20200306_1641_F	neuralOff_SPKx_9e	36.4851	31.9677	0.0807974	0	2	scrabble	186	0.0659928
20200306_1641_F	neuralOff_SPKx_10e	34.3631	33.8885	0.856915	0	2	scrabble	187	0.00695345
20200306_1641_F	neuralOff_SPKx_11b	20.5574	22.6486	0.298713	0	2	scrabble	188	-0.0484024
20200306_1641_F	neuralOff_SPKx_11c	18.4971	19.8987	0.360501	0	2	scrabble	189	-0.0365038
20200306_1641_F	neuralOff_SPKx_12b	8.96091	10.3052	0.333077	0	2	scrabble	190	-0.0697732
20200306_1641_F	neuralOff_SPKx_12c	8.4165	7.91354	0.626771	0	2	scrabble	191	0.0307998
20200306_1641_F	neuralOff_SPKx_12d	20.0668	21.1626	0.471626	0	2	scrabble	192	-0.026577
20200306_1641_F	neuralOff_SPKx_12e	10.1051	11.1793	0.436599	0	2	scrabble	193	-0.0504688
20200306_1641_F	neuralOff_SPKx_13c	30.6837	27.3909	0.0442512	1	2	scrabble	194	0.0566989
20200306_1641_F	neuralOff_SPKx_13d	39.5163	33.5811	0.051936	0	2	scrabble	195	0.0811959
20200306_1641_F	neuralOff_SPKx_14d	28.1171	26.7615	0.505004	0	2	scrabble	196	0.0247021
20200306_1641_F	neuralOff_SPKx_14e	23.3304	21.873	0.403247	0	2	scrabble	197	0.0322401
20200306_1641_F	neuralOff_SPKx_15c	37.2333	37.2405	0.99787	0	2	scrabble	198	-9.63081e-05
20200306_1641_F	neuralOff_SPKx_15d	45.27	40.1219	0.0337228	1	2	scrabble	199	0.0602883
20200306_1641_F	neuralOff_SPKx_16b	60.2511	57.3762	0.260558	0	2	scrabble	200	0.0244407
20200306_1641_F	neuralOff_SPKx_16c	33.7471	34.5532	0.622675	0	2	scrabble	201	-0.0118018
20200313_1329_A	neuralOff_SPKx_1b	71.4742	65.2002	0.0498508	1	2	scrabble	202	0.0459042
20200313_1329_A	neuralOff_SPKx_2d	39.2038	37.2618	0.555006	0	2	scrabble	203	0.0253967
20200313_1329_A	neuralOff_SPKx_3b	106.751	101.487	0.327347	0	2	scrabble	204	0.0252772
20200313_1329_A	neuralOff_SPKx_4b	48.7832	41.0275	0.0139372	1	2	scrabble	205	0.0863567
20200313_1329_A	neuralOff_SPKx_4c	41.6117	32.8644	0.00322314	1	2	scrabble	206	0.11745
20200313_1329_A	neuralOff_SPKx_10b	22.5806	20.8636	0.51658	0	2	scrabble	207	0.0395211
20200313_1329_A	neuralOff_SPKx_11b	61.9917	58.0315	0.234161	0	2	scrabble	208	0.0329957
20200313_1329_A	neuralOff_SPKx_12b	31.0907	31.1856	0.966598	0	2	scrabble	209	-0.00152399
20200313_1329_A	neuralOff_SPKx_16d	38.0032	29.2142	0.000522463	1	2	scrabble	210	0.130754
20200313_1500_D	neuralOff_SPKx_1c	40.2315	30.6098	0.000135823	1	2	scrabble	211	0.135819
20200313_1500_D	neuralOff_SPKx_1d	19.3241	17.0595	0.101963	0	2	scrabble	212	0.0622439
20200313_1500_D	neuralOff_SPKx_2d	23.1623	23.3121	0.93326	0	2	scrabble	213	-0.00322405
20200313_1500_D	neuralOff_SPKx_2e	41.4784	38.277	0.23056	0	2	scrabble	214	0.0401398
20200313_1500_D	neuralOff_SPKx_3c	31.152	27.2859	0.142116	0	2	scrabble	215	0.0661561
20200313_1500_D	neuralOff_SPKx_4c	25.3504	23.8603	0.515363	0	2	scrabble	216	0.0302792
20200313_1500_D	neuralOff_SPKx_4d	14.6181	15.4152	0.684632	0	2	scrabble	217	-0.0265405
20200313_1500_D	neuralOff_SPKx_5b	101.223	89.8807	0.0102112	1	2	scrabble	218	0.059352
20200313_1500_D	neuralOff_SPKx_6b	82.7136	76.8928	0.100582	0	2	scrabble	219	0.0364695
20200313_1500_D	neuralOff_SPKx_7e	75.2325	64.5688	0.00345087	1	2	scrabble	220	0.0762781
20200313_1500_D	neuralOff_SPKx_13d	102.269	82.4202	2.89621e-05	1	2	scrabble	221	0.107469
20200313_1500_D	neuralOff_SPKx_14c	57.6734	55.8557	0.541035	0	2	scrabble	222	0.016011
20200313_1500_D	neuralOff_SPKx_14d	54.4524	48.4832	0.0473441	1	2	scrabble	223	0.0579889
20200313_1500_D	neuralOff_SPKx_14e	67.6158	56.0976	0.00570099	1	2	scrabble	224	0.0931042
20200313_1500_D	neuralOff_SPKx_15d	117.218	101.789	0.00105104	1	2	scrabble	225	0.0704508
20200313_1636_F	neuralOff_SPKx_1d	42.5927	45.1753	0.489818	0	2	scrabble	226	-0.0294254
20200313_1636_F	neuralOff_SPKx_2c	40.4814	39.768	0.778811	0	2	scrabble	227	0.00889007
20200313_1636_F	neuralOff_SPKx_3b	44.8216	48.9873	0.16002	0	2	scrabble	228	-0.0444068
20200313_1636_F	neuralOff_SPKx_4a	64.6628	64.5787	0.98114	0	2	scrabble	229	0.000650583
20200313_1636_F	neuralOff_SPKx_5c	36.9397	40.6261	0.282868	0	2	scrabble	230	-0.0475271
20200313_1636_F	neuralOff_SPKx_6b	106.84	101.855	0.354733	0	2	scrabble	231	0.0238883
20200313_1636_F	neuralOff_SPKx_7b	98.3286	91.0238	0.202838	0	2	scrabble	232	0.0385778
20200313_1636_F	neuralOff_SPKx_8c	65.0811	68.4205	0.54544	0	2	scrabble	233	-0.0250139
20200313_1636_F	neuralOff_SPKx_9c	45.5759	46.1703	0.860131	0	2	scrabble	234	-0.00647888
20200313_1636_F	neuralOff_SPKx_9d	32.0476	37.7569	0.0630613	0	2	scrabble	235	-0.0817898
20200313_1636_F	neuralOff_SPKx_10a	120.532	122.137	0.859226	0	2	scrabble	236	-0.00661659
20200313_1636_F	neuralOff_SPKx_11a	16.9022	15.271	0.46731	0	2	scrabble	237	0.0507015
20200313_1636_F	neuralOff_SPKx_11b	101.875	108.381	0.240749	0	2	scrabble	238	-0.0309439
20200313_1636_F	neuralOff_SPKx_12e	25.6168	25.762	0.936249	0	2	scrabble	239	-0.00282586
20200313_1636_F	neuralOff_SPKx_12f	47.4421	44.9964	0.404789	0	2	scrabble	240	0.026457
20200313_1636_F	neuralOff_SPKx_13a	42.2216	39.7826	0.406385	0	2	scrabble	241	0.0297421
20200313_1636_F	neuralOff_SPKx_13b	45.3294	43.0384	0.50033	0	2	scrabble	242	0.0259258
20200313_1636_F	neuralOff_SPKx_14b	96.0757	90.4252	0.137629	0	2	scrabble	243	0.0302974
20200313_1636_F	neuralOff_SPKx_15e	50.166	48.8692	0.73449	0	2	scrabble	244	0.0130945
20200313_1636_F	neuralOff_SPKx_16c	21.8583	20.8127	0.661023	0	2	scrabble	245	0.0245034
20200313_1636_F	neuralOff_SPKx_16d	16.9083	18.067	0.636675	0	2	scrabble	246	-0.0331286
20200313_1636_F	neuralOff_SPKx_16e	21.9972	23.215	0.600398	0	2	scrabble	247	-0.0269342
20200316_1241_B	neuralOff_SPKx_1d	38.5397	32.8855	0.00156615	1	2	scrabble	248	0.0791612
20200316_1241_B	neuralOff_SPKx_3a	38.1256	29.6423	0.00219398	1	2	scrabble	249	0.125182
20200316_1241_B	neuralOff_SPKx_3b	21.5198	17.6994	0.0252819	1	2	scrabble	250	0.0974109
20200316_1241_B	neuralOff_SPKx_4d	55.0981	47.5456	0.0126224	1	2	scrabble	251	0.0735806
20200316_1241_B	neuralOff_SPKx_5b	57.9791	55.3966	0.251311	0	2	scrabble	252	0.0227788
20200316_1241_B	neuralOff_SPKx_5c	54.746	53.5102	0.65085	0	2	scrabble	253	0.0114155
20200316_1241_B	neuralOff_SPKx_5d	52.9885	50.3939	0.371851	0	2	scrabble	254	0.0250965
20200316_1241_B	neuralOff_SPKx_6b	21.4893	21.1259	0.855195	0	2	scrabble	255	0.00852868
20200316_1241_B	neuralOff_SPKx_6d	51.7186	49.2253	0.332825	0	2	scrabble	256	0.0246996
20200316_1241_B	neuralOff_SPKx_6e	42.866	39.8113	0.274385	0	2	scrabble	257	0.0369468
20200316_1241_B	neuralOff_SPKx_7e	71.6678	74.4867	0.335305	0	2	scrabble	258	-0.0192868
20200316_1241_B	neuralOff_SPKx_8d	55.5167	47.8054	0.00764218	1	2	scrabble	259	0.0746342
20200316_1241_B	neuralOff_SPKx_9d	38.7805	36.4439	0.267467	0	2	scrabble	260	0.0310619
20200316_1241_B	neuralOff_SPKx_9e	32.9486	30.5355	0.298302	0	2	scrabble	261	0.0380112
20200316_1241_B	neuralOff_SPKx_10a	38.0694	32.2445	0.00352327	1	2	scrabble	262	0.0828411
20200316_1241_B	neuralOff_SPKx_11c	119.439	101.88	1.15761e-05	1	2	scrabble	263	0.0793398
20200316_1241_B	neuralOff_SPKx_13c	91.1239	83.5855	0.0851323	0	2	scrabble	264	0.0431485
20200316_1241_B	neuralOff_SPKx_14c	107.647	101.42	0.101863	0	2	scrabble	265	0.0297848
20200317_1231_A	neuralOff_SPKx_1a	44.765	48.7702	0.126361	0	2	scrabble	266	-0.0428207
20200317_1231_A	neuralOff_SPKx_2a	43.3861	45.7451	0.513495	0	2	scrabble	267	-0.026467
20200317_1231_A	neuralOff_SPKx_3c	50.0821	52.2204	0.530354	0	2	scrabble	268	-0.0209022
20200317_1231_A	neuralOff_SPKx_4a	29.1512	33.2279	0.214301	0	2	scrabble	269	-0.0653528
20200317_1231_A	neuralOff_SPKx_5c	78.9192	84.4921	0.0727471	0	2	scrabble	270	-0.0341039
20200317_1231_A	neuralOff_SPKx_6b	133.522	135.206	0.689549	0	2	scrabble	271	-0.00626382
20200317_1231_A	neuralOff_SPKx_7c	40.4763	43.8385	0.327076	0	2	scrabble	272	-0.0398764
20200317_1231_A	neuralOff_SPKx_8a	122.835	131.673	0.139151	0	2	scrabble	273	-0.0347283
20200317_1231_A	neuralOff_SPKx_9b	129.056	141.23	0.00613012	1	2	scrabble	274	-0.045041
20200317_1231_A	neuralOff_SPKx_10c	142.027	140.702	0.740444	0	2	scrabble	275	0.00468389
20200317_1231_A	neuralOff_SPKx_11b	67.941	64.896	0.366675	0	2	scrabble	276	0.0229233
20200317_1231_A	neuralOff_SPKx_11c	55.7827	52.9829	0.367585	0	2	scrabble	277	0.0257418
20200317_1231_A	neuralOff_SPKx_13c	67.9682	74.5301	0.154433	0	2	scrabble	278	-0.0460494
20200317_1231_A	neuralOff_SPKx_14c	32.4812	35.3113	0.201557	0	2	scrabble	279	-0.0417469
20200317_1231_A	neuralOff_SPKx_14d	32.2002	32.184	0.994651	0	2	scrabble	280	0.000251948
20200317_1231_A	neuralOff_SPKx_16a	32.7023	42.4517	0.0121826	1	2	scrabble	281	-0.129725
20200317_1409_C	neuralOff_SPKx_5b	401.2	405.583	0.460567	0	2	scrabble	282	-0.00543186
20200317_1409_C	neuralOff_SPKx_6a	81.5375	76.9995	0.120181	0	2	scrabble	283	0.0286242
20200317_1409_C	neuralOff_SPKx_7c	71.8406	72.5948	0.823511	0	2	scrabble	284	-0.00522174
20200317_1409_C	neuralOff_SPKx_8b	86.6189	96.0171	0.0139987	1	2	scrabble	285	-0.0514589
20200317_1409_C	neuralOff_SPKx_9b	41.1053	43.5203	0.294989	0	2	scrabble	286	-0.0285366
20200317_1409_C	neuralOff_SPKx_9c	21.6805	23.6214	0.324777	0	2	scrabble	287	-0.0428447
20200317_1409_C	neuralOff_SPKx_10c	29.0729	29.7181	0.726622	0	2	scrabble	288	-0.0109753
20200317_1409_C	neuralOff_SPKx_11a	17.7705	16.01	0.0997555	0	2	scrabble	289	0.0521166
20200317_1409_C	neuralOff_SPKx_12a	35.7333	38.1997	0.320256	0	2	scrabble	290	-0.0333597
20200317_1409_C	neuralOff_SPKx_13b	43.4273	46.0979	0.254339	0	2	scrabble	291	-0.0298307
20200317_1409_C	neuralOff_SPKx_13c	43.2545	38.9092	0.0672862	0	2	scrabble	292	0.052886
20200317_1520_F	neuralOff_SPKx_2b	60.3184	55.5536	0.0444607	1	2	scrabble	293	0.0411217
20200317_1520_F	neuralOff_SPKx_3a	12.5236	11.929	0.686707	0	2	scrabble	294	0.0243181
20200317_1520_F	neuralOff_SPKx_4a	5.70325	5.9401	0.712322	0	2	scrabble	295	-0.0203415
20200317_1520_F	neuralOff_SPKx_6b	27.4177	28.3781	0.634886	0	2	scrabble	296	-0.0172129
20200317_1520_F	neuralOff_SPKx_7a	60.4987	58.569	0.384717	0	2	scrabble	297	0.0162068
20200317_1520_F	neuralOff_SPKx_7b	52.3248	50.9269	0.627993	0	2	scrabble	298	0.0135388
20200317_1520_F	neuralOff_SPKx_8a	62.0751	59.2808	0.283419	0	2	scrabble	299	0.023026
20200317_1520_F	neuralOff_SPKx_8b	74.4811	73.0637	0.69435	0	2	scrabble	300	0.0096062
20200317_1520_F	neuralOff_SPKx_9a	112.464	108.892	0.312769	0	2	scrabble	301	0.0161368
20200317_1520_F	neuralOff_SPKx_10b	109.265	115.61	0.10005	0	2	scrabble	302	-0.028217
20200317_1520_F	neuralOff_SPKx_11a	47.0859	42.3167	0.0734679	0	2	scrabble	303	0.0533459
20200317_1520_F	neuralOff_SPKx_12b	83.7757	82.7314	0.702954	0	2	scrabble	304	0.00627215
20200317_1520_F	neuralOff_SPKx_16d	72.6327	73.1992	0.873989	0	2	scrabble	305	-0.00388485
