# Supplementary material for: Neuronal congruency effects in macaque prefrontal cortex
Source: Nat Commun. 2022 Aug 10;13:4702. doi: 10.1038/s41467-022-32382-1 (PMC9365805; doi:10.1038/s41467-022-32382-1)
Supplement: Supplementary file 4 — Supplementary Data 1 [file 41467_2022_32382_MOESM4_ESM.zip › data_submit/data/Fig5/risk_RBUCong0_-500_0_RBUIncon0.xlsx]

## Sheet: Sheet1
runname	neuron	mean1	mean2	p1	h1	sm	monkeyname	numbers	mi
0708_1351_C	neuralOff_SPKx_6a	12.6984	12.8928	0.921349	0	1	risk	1	-0.00759358
0708_1351_C	neuralOff_SPKx_10a	15.6625	28.5196	4.10933e-09	1	1	risk	2	-0.291002
0708_1351_C	neuralOff_SPKx_10b	11.6698	24.7202	1.45484e-08	1	1	risk	3	-0.358628
0708_1351_C	neuralOff_SPKx_10d	10.1746	11.7651	0.242959	0	1	risk	4	-0.0724921
0716_1228_A	neuralOff_SPKx_6c	1.91954	3.12721	0.0622466	0	1	risk	5	-0.239296
0716_1228_A	neuralOff_SPKx_14a	12.1532	10.8975	0.390114	0	1	risk	6	0.0544746
0716_1433_C	neuralOff_SPKx_7a	7.22768	5.98144	0.237842	0	1	risk	7	0.0943467
0715_1418_C	neuralOff_SPKx_13a	3.87651	4.60082	0.235451	0	1	risk	8	-0.0854405
0715_1418_C	neuralOff_SPKx_14b	0.24742	0.109774	0.37029	0	1	risk	9	0.385352
0715_1418_C	neuralOff_SPKx_15c	17.915	13.8384	0.00846561	1	1	risk	10	0.128382
0714_1221_A	neuralOff_SPKx_2a	8.63189	7.22662	0.217018	0	1	risk	11	0.0886129
0714_1221_A	neuralOff_SPKx_9a	2.43442	22.0899	2.14132e-08	1	1	risk	12	-0.801469
0714_1221_A	neuralOff_SPKx_10a	15.7118	23.0355	9.65495e-05	1	1	risk	13	-0.189014
0714_1221_A	neuralOff_SPKx_11a	2.7624	5.15019	0.00641497	1	1	risk	14	-0.301772
0714_1221_A	neuralOff_SPKx_13a	8.53915	6.65027	0.07681	0	1	risk	15	0.124355
0714_1221_A	neuralOff_SPKx_14d	14.2216	15.7778	0.247212	0	1	risk	16	-0.0518741
0714_1335_C	neuralOff_SPKx_6b	5.77943	2.53757	0.000310129	1	1	risk	17	0.389788
0714_1335_C	neuralOff_SPKx_9a	23.7042	19.5811	0.0395802	1	1	risk	18	0.0952539
0714_1335_C	neuralOff_SPKx_9b	6.01681	6.28315	0.772701	0	1	risk	19	-0.0216536
0714_1335_C	neuralOff_SPKx_9c	20.869	14.3321	3.40198e-05	1	1	risk	20	0.1857
0714_1335_C	neuralOff_SPKx_12d	0.145889	10.1782	1.26705e-10	1	1	risk	21	-0.971738
0714_1335_C	neuralOff_SPKx_13c	15.2698	21.1993	0.00248656	1	1	risk	22	-0.162592
0714_1335_C	neuralOff_SPKx_14a	11.2149	19.1941	0.00114342	1	1	risk	23	-0.262394
0714_1335_C	neuralOff_SPKx_14d	4.21473	5.78174	0.0882578	0	1	risk	24	-0.156757
0714_1335_C	neuralOff_SPKx_15a	8.19975	8.04321	0.857748	0	1	risk	25	0.00963732
0714_1335_C	neuralOff_SPKx_16a	1.28228	1.52466	0.64459	0	1	risk	26	-0.0863482
0709_1346_A	neuralOff_SPKx_13a	4.26803	4.66767	0.60226	0	1	risk	27	-0.044724
0709_1346_A	neuralOff_SPKx_16a	0.461688	0.846682	0.138184	0	1	risk	28	-0.294255
0717_1333_E	neuralOff_SPKx_5a	6.39816	8.5885	0.0693503	0	1	risk	29	-0.146153
0717_1333_E	neuralOff_SPKx_13a	6.61613	9.93962	0.00587375	1	1	risk	30	-0.200745
0717_1059_A	neuralOff_SPKx_14U	38.4902	53.5385	5.90582e-07	1	1	risk	31	-0.163518
0717_1059_A	neuralOff_SPKx_15b	9.47674	8.093	0.243587	0	1	risk	32	0.0787571
0717_1219_C	neuralOff_SPKx_2b	11.0032	22.0873	2.40975e-07	1	1	risk	33	-0.334963
0717_1219_C	neuralOff_SPKx_14b	35.7172	56.685	7.36117e-07	1	1	risk	34	-0.226919
0717_1219_C	neuralOff_SPKx_15b	12.3399	19.2605	7.66397e-05	1	1	risk	35	-0.219004
0717_1219_C	neuralOff_SPKx_15c	1.33303	1.69673	0.472518	0	1	risk	36	-0.120042
0825_1141_B	neuralOff_SPKx_2a	2.79454	2.47147	0.592159	0	1	risk	37	0.0613502
0825_1141_B	neuralOff_SPKx_3b	5.93869	6.65018	0.526546	0	1	risk	38	-0.0565176
0825_1141_B	neuralOff_SPKx_8a	6.18961	3.50361	0.0390317	1	1	risk	39	0.277101
0825_1141_B	neuralOff_SPKx_8b	5.15393	8.80123	0.000216916	1	1	risk	40	-0.261359
0825_1141_B	neuralOff_SPKx_8c	6.92988	7.34506	0.714851	0	1	risk	41	-0.0290844
0825_1141_B	neuralOff_SPKx_9b	0.808276	3.17811	0.000959341	1	1	risk	42	-0.594482
0825_1141_B	neuralOff_SPKx_11c	30.4283	33.5528	0.244807	0	1	risk	43	-0.0488353
0825_1141_B	neuralOff_SPKx_15a	2.73001	4.26798	0.00242177	1	1	risk	44	-0.219773
0825_1141_B	neuralOff_SPKx_16b	13.024	19.8818	5.61092e-05	1	1	risk	45	-0.208405
0825_1236_C	neuralOff_SPKx_4b	13.3343	14.159	0.664901	0	1	risk	46	-0.029996
0825_1236_C	neuralOff_SPKx_5b	18.778	18.4259	0.724171	0	1	risk	47	0.00946304
0825_1236_C	neuralOff_SPKx_5c	17.9151	17.5227	0.881094	0	1	risk	48	0.0110734
0825_1236_C	neuralOff_SPKx_6a	18.4675	25.1541	0.000299705	1	1	risk	49	-0.153288
0825_1236_C	neuralOff_SPKx_7a	3.41824	3.45736	0.958399	0	1	risk	50	-0.00568965
0825_1236_C	neuralOff_SPKx_7b	23.0451	28.239	0.00569201	1	1	risk	51	-0.101276
0825_1236_C	neuralOff_SPKx_7c	9.53442	12.0771	0.0285094	1	1	risk	52	-0.117655
0825_1236_C	neuralOff_SPKx_10a	20.2915	17.5496	0.0415537	1	1	risk	53	0.0724577
0825_1329_E	neuralOff_SPKx_3b	6.44468	5.02511	0.0983567	0	1	risk	54	0.123766
0825_1329_E	neuralOff_SPKx_5a	8.86497	6.1056	0.0178752	1	1	risk	55	0.18432
0825_1329_E	neuralOff_SPKx_13a	37.8312	34.1047	0.218525	0	1	risk	56	0.051804
0825_1329_E	neuralOff_SPKx_13b	27.388	25.2982	0.175471	0	1	risk	57	0.0396645
0825_1329_E	neuralOff_SPKx_14b	20.1864	30.7972	0.000115727	1	1	risk	58	-0.208121
0825_1329_E	neuralOff_SPKx_14c	16.8581	19.5486	0.215567	0	1	risk	59	-0.0738999
0825_1329_E	neuralOff_SPKx_14d	14.3103	16.9384	0.14806	0	1	risk	60	-0.0841015
0825_1329_E	neuralOff_SPKx_14e	6.00781	6.60134	0.652895	0	1	risk	61	-0.0470708
0825_1329_E	neuralOff_SPKx_16a	16.4992	15.5255	0.294496	0	1	risk	62	0.0304041
0826_1059_A	neuralOff_SPKx_3b	20.3404	24.7682	0.021685	1	1	risk	63	-0.0981606
0826_1059_A	neuralOff_SPKx_4a	2.1444	1.14725	0.0770966	0	1	risk	64	0.302933
0826_1059_A	neuralOff_SPKx_4b	12.3928	9.9555	0.0851544	0	1	risk	65	0.109061
0826_1059_A	neuralOff_SPKx_4d	20.0504	16.6401	0.155234	0	1	risk	66	0.0929483
0826_1059_A	neuralOff_SPKx_5a	1.05198	2.61092	0.00269266	1	1	risk	67	-0.425602
0826_1059_A	neuralOff_SPKx_6a	13.4803	12.6858	0.573709	0	1	risk	68	0.0303611
0826_1059_A	neuralOff_SPKx_13a	2.53075	6.75456	4.1632e-06	1	1	risk	69	-0.454892
0826_1059_A	neuralOff_SPKx_14a	21.9391	22.2052	0.898038	0	1	risk	70	-0.00602796
0826_1059_A	neuralOff_SPKx_14b	11.659	15.446	0.00652421	1	1	risk	71	-0.139714
0826_1059_A	neuralOff_SPKx_14c	14.6224	17.7925	0.132192	0	1	risk	72	-0.0977998
0826_1059_A	neuralOff_SPKx_15b	9.68513	11.2405	0.173237	0	1	risk	73	-0.0743281
0826_1059_A	neuralOff_SPKx_16a	13.912	11.3169	0.0434205	1	1	risk	74	0.10286
0826_1059_A	neuralOff_SPKx_16b	4.48534	4.28896	0.854724	0	1	risk	75	0.0223805
0826_1059_A	neuralOff_SPKx_16c	28.4013	24.2477	0.0391295	1	1	risk	76	0.0788926
0826_1352_F	neuralOff_SPKx_1c	12.76	13.591	0.492109	0	1	risk	77	-0.031536
0826_1352_F	neuralOff_SPKx_2b	9.01836	9.11342	0.931119	0	1	risk	78	-0.00524264
0826_1352_F	neuralOff_SPKx_3a	3.80124	8.5429	0.000340022	1	1	risk	79	-0.384123
0826_1352_F	neuralOff_SPKx_4a	13.4896	14.3433	0.352511	0	1	risk	80	-0.0306697
0826_1352_F	neuralOff_SPKx_5c	36.6821	32.119	0.00205819	1	1	risk	81	0.0663227
0826_1352_F	neuralOff_SPKx_6a	18.5466	15.4102	0.00379238	1	1	risk	82	0.0923665
0826_1352_F	neuralOff_SPKx_6b	13.4044	12.439	0.272544	0	1	risk	83	0.0373554
0826_1352_F	neuralOff_SPKx_7b	10.4891	12.0211	0.0956333	0	1	risk	84	-0.0680574
0826_1352_F	neuralOff_SPKx_7d	14.0549	13.0594	0.484193	0	1	risk	85	0.0367138
0826_1352_F	neuralOff_SPKx_8a	17.9731	21.0124	0.0273791	1	1	risk	86	-0.0779591
0826_1352_F	neuralOff_SPKx_8b	17.8495	16.9226	0.627555	0	1	risk	87	0.0266562
0826_1352_F	neuralOff_SPKx_8c	15.6713	17.3442	0.158738	0	1	risk	88	-0.0506729
0826_1352_F	neuralOff_SPKx_9a	1.49811	2.00997	0.331812	0	1	risk	89	-0.145911
0826_1352_F	neuralOff_SPKx_9b	20.2015	27.5197	0.000390033	1	1	risk	90	-0.153354
0826_1352_F	neuralOff_SPKx_10a	5.21617	9.72738	0.00053599	1	1	risk	91	-0.301884
0826_1352_F	neuralOff_SPKx_11a	9.49694	13.2083	0.000719139	1	1	risk	92	-0.163458
0826_1352_F	neuralOff_SPKx_11b	9.44643	12.5058	0.0480553	1	1	risk	93	-0.139365
0826_1352_F	neuralOff_SPKx_12a	3.33361	7.14604	0.000573274	1	1	risk	94	-0.363793
0826_1352_F	neuralOff_SPKx_12b	4.81336	5.68598	0.277698	0	1	risk	95	-0.0831113
0826_1352_F	neuralOff_SPKx_13b	38.812	29.7553	0.00108575	1	1	risk	96	0.132086
0826_1352_F	neuralOff_SPKx_16a	4.37352	2.94405	0.0452952	1	1	risk	97	0.195348
0826_1352_F	neuralOff_SPKx_16b	6.55707	8.80507	0.046875	1	1	risk	98	-0.146334
0826_1352_F	neuralOff_SPKx_16d	9.66619	8.49411	0.355679	0	1	risk	99	0.0645406
0826_1206_B	neuralOff_SPKx_3a	1.67304	2.91811	0.0374669	1	1	risk	100	-0.271188
0826_1206_B	neuralOff_SPKx_4c	3.03718	3.40351	0.585656	0	1	risk	101	-0.0568772
0826_1206_B	neuralOff_SPKx_5b	3.63003	5.34134	0.0707553	0	1	risk	102	-0.190753
0826_1206_B	neuralOff_SPKx_6a	1.77158	2.43666	0.219579	0	1	risk	103	-0.15804
0826_1206_B	neuralOff_SPKx_6c	7.58192	6.50128	0.0735983	0	1	risk	104	0.0767325
0826_1206_B	neuralOff_SPKx_7e	20.3967	19.3538	0.435343	0	1	risk	105	0.0262364
0826_1206_B	neuralOff_SPKx_9a	9.75764	16.5691	0.0157758	1	1	risk	106	-0.258728
0826_1206_B	neuralOff_SPKx_10b	15.9829	19.2911	0.0258981	1	1	risk	107	-0.0937851
0826_1206_B	neuralOff_SPKx_10c	7.42388	6.65647	0.421503	0	1	risk	108	0.0545023
0826_1206_B	neuralOff_SPKx_10d	7.85697	9.07457	0.257231	0	1	risk	109	-0.0719133
0826_1206_B	neuralOff_SPKx_11a	6.47292	4.82931	0.0536184	0	1	risk	110	0.145424
0826_1206_B	neuralOff_SPKx_11d	19.4013	21.7084	0.0465726	1	1	risk	111	-0.0561195
0826_1206_B	neuralOff_SPKx_11e	17.3592	23.1557	0.000690373	1	1	risk	112	-0.143069
0826_1206_B	neuralOff_SPKx_12a	8.25969	10.0882	0.121701	0	1	risk	113	-0.099656
0826_1206_B	neuralOff_SPKx_12b	21.6755	25.8911	0.00832879	1	1	risk	114	-0.0886262
0826_1206_B	neuralOff_SPKx_12c	1.91349	2.35255	0.303223	0	1	risk	115	-0.10292
0826_1206_B	neuralOff_SPKx_12d	5.92687	6.11962	0.813148	0	1	risk	116	-0.0160004
0826_1206_B	neuralOff_SPKx_13a	14.8397	12.1777	0.0131672	1	1	risk	117	0.0985281
0826_1206_B	neuralOff_SPKx_13c	10.1856	8.87263	0.221511	0	1	risk	118	0.0688928
0826_1206_B	neuralOff_SPKx_14a	24.0652	23.6838	0.786706	0	1	risk	119	0.00798884
0826_1206_B	neuralOff_SPKx_14c	6.33889	5.69356	0.491353	0	1	risk	120	0.0536322
0826_1206_B	neuralOff_SPKx_16a	6.06839	8.40464	0.0262649	1	1	risk	121	-0.161421
0826_1458_H	neuralOff_SPKx_1a	15.0426	16.8241	0.250743	0	1	risk	122	-0.0559042
0826_1458_H	neuralOff_SPKx_4a	14.8434	16.443	0.278802	0	1	risk	123	-0.0511262
0826_1458_H	neuralOff_SPKx_6a	33.1888	40.6341	0.0249097	1	1	risk	124	-0.100853
0826_1458_H	neuralOff_SPKx_7a	39.9587	40.9622	0.675996	0	1	risk	125	-0.0124019
0826_1458_H	neuralOff_SPKx_7b	24.8085	31.5536	0.00427867	1	1	risk	126	-0.119673
0826_1458_H	neuralOff_SPKx_11a	12.4895	13.7426	0.242555	0	1	risk	127	-0.0477686
0708_1351_C	neuralOff_SPKx_1a	11.1659	23.0564	1.65518e-08	1	2	risk	128	-0.347448
0708_1351_C	neuralOff_SPKx_2b	53.1837	55.3123	0.353394	0	2	risk	129	-0.0196191
0708_1351_C	neuralOff_SPKx_3b	19.1636	31.8354	1.24002e-05	1	2	risk	130	-0.24847
0708_1351_C	neuralOff_SPKx_5a	26.3988	27.5698	0.472318	0	2	risk	131	-0.0216977
0708_1351_C	neuralOff_SPKx_6b	9.63817	12.0792	0.00259758	1	2	risk	132	-0.112398
0708_1351_C	neuralOff_SPKx_6c	45.9863	49.3742	0.201893	0	2	risk	133	-0.0355275
0708_1351_C	neuralOff_SPKx_7a	28.7197	31.0068	0.211462	0	2	risk	134	-0.0382927
0708_1351_C	neuralOff_SPKx_9b	52.4433	70.3327	6.3297e-06	1	2	risk	135	-0.145708
0708_1351_C	neuralOff_SPKx_10e	27.8526	32.5519	0.007048	1	2	risk	136	-0.0777973
0708_1351_C	neuralOff_SPKx_11b	25.8832	35.5759	3.34864e-05	1	2	risk	137	-0.15771
0708_1351_C	neuralOff_SPKx_14a	13.6823	16.0351	0.108296	0	2	risk	138	-0.0791737
0708_1351_C	neuralOff_SPKx_14b	15.9578	19.8904	0.00999321	1	2	risk	139	-0.1097
0716_1228_A	neuralOff_SPKx_2c	24.8851	24.0577	0.712322	0	2	risk	140	0.0169043
0716_1228_A	neuralOff_SPKx_3b	24.9472	29.2429	0.0225404	1	2	risk	141	-0.0792706
0716_1228_A	neuralOff_SPKx_4b	7.29851	10.1333	0.0248573	1	2	risk	142	-0.162619
0716_1228_A	neuralOff_SPKx_15b	55.6005	49.18	0.0386617	1	2	risk	143	0.061276
0716_1433_C	neuralOff_SPKx_7b	3.24241	5.39179	0.00988948	1	2	risk	144	-0.248937
0715_1418_C	neuralOff_SPKx_1b	14.766	14.4936	0.856418	0	2	risk	145	0.00930973
0715_1418_C	neuralOff_SPKx_1c	43.4646	43.4453	0.994325	0	2	risk	146	0.000222346
0715_1418_C	neuralOff_SPKx_3a	22.884	28.7237	0.0164875	1	2	risk	147	-0.113155
0715_1418_C	neuralOff_SPKx_3b	48.1728	51.1644	0.287907	0	2	risk	148	-0.0301151
0715_1418_C	neuralOff_SPKx_7b	19.8788	20.14	0.859231	0	2	risk	149	-0.00652815
0715_1418_C	neuralOff_SPKx_14d	37.0774	39.7809	0.27807	0	2	risk	150	-0.0351745
0714_1221_A	neuralOff_SPKx_1b	20.4435	23.3717	0.152556	0	2	risk	151	-0.0668304
0714_1221_A	neuralOff_SPKx_2b	30.0734	31.3789	0.534284	0	2	risk	152	-0.0212433
0714_1221_A	neuralOff_SPKx_2c	39.3106	39.8844	0.819757	0	2	risk	153	-0.00724482
0714_1221_A	neuralOff_SPKx_4a	26.6347	17.8988	8.32895e-05	1	2	risk	154	0.196165
0714_1221_A	neuralOff_SPKx_4b	43.0868	37.7829	0.0399934	1	2	risk	155	0.0655848
0714_1221_A	neuralOff_SPKx_5b	22.7105	22.9588	0.884056	0	2	risk	156	-0.00543773
0714_1221_A	neuralOff_SPKx_6c	26.8049	27.5748	0.587387	0	2	risk	157	-0.014159
0714_1221_A	neuralOff_SPKx_9b	14.6307	19.3096	0.00128493	1	2	risk	158	-0.137855
0714_1221_A	neuralOff_SPKx_10b	20.2444	25.7311	0.00900954	1	2	risk	159	-0.119338
0714_1221_A	neuralOff_SPKx_10c	14.843	16.0705	0.527461	0	2	risk	160	-0.0397047
0714_1221_A	neuralOff_SPKx_13c	19.1692	17.5188	0.214471	0	2	risk	161	0.044984
0714_1221_A	neuralOff_SPKx_16b	28.5112	51.9585	1.23372e-08	1	2	risk	162	-0.291379
0714_1335_C	neuralOff_SPKx_1a	29.0934	30.3773	0.535735	0	2	risk	163	-0.0215892
0714_1335_C	neuralOff_SPKx_3b	33.1861	26.5539	0.00778377	1	2	risk	164	0.111017
0714_1335_C	neuralOff_SPKx_4b	21.8888	25.601	0.0709157	0	2	risk	165	-0.0781688
0714_1335_C	neuralOff_SPKx_4c	36.9698	33.0196	0.100397	0	2	risk	166	0.0564403
0714_1335_C	neuralOff_SPKx_5a	32.2082	33.5444	0.491355	0	2	risk	167	-0.0203204
0714_1335_C	neuralOff_SPKx_5b	28.4579	28.9367	0.820773	0	2	risk	168	-0.00834354
0714_1335_C	neuralOff_SPKx_6c	63.4203	49.6682	1.39155e-06	1	2	risk	169	0.121606
0714_1335_C	neuralOff_SPKx_6d	54.3446	44.6118	0.00192569	1	2	risk	170	0.0983536
0714_1335_C	neuralOff_SPKx_9d	23.9506	20.3952	0.0695747	0	2	risk	171	0.0801734
0714_1335_C	neuralOff_SPKx_10a	29.3521	26.6331	0.138538	0	2	risk	172	0.0485668
0714_1335_C	neuralOff_SPKx_11d	0.443309	0.258662	0.426434	0	2	risk	173	0.263041
0714_1335_C	neuralOff_SPKx_15b	22.6561	23.309	0.72896	0	2	risk	174	-0.0142049
0714_1335_C	neuralOff_SPKx_16b	23.1012	23.006	0.961629	0	2	risk	175	0.00206485
0709_1346_A	neuralOff_SPKx_1a	42.2473	44.4954	0.299414	0	2	risk	176	-0.0259163
0709_1346_A	neuralOff_SPKx_2b	67.2309	59.6928	0.0421796	1	2	risk	177	0.059391
0709_1346_A	neuralOff_SPKx_3a	41.9174	42.538	0.855042	0	2	risk	178	-0.00734842
0709_1346_A	neuralOff_SPKx_5b	14.6037	19.313	0.00736896	1	2	risk	179	-0.138849
0709_1346_A	neuralOff_SPKx_8b	41.5597	43.7013	0.330454	0	2	risk	180	-0.0251193
0709_1346_A	neuralOff_SPKx_9b	12.4095	13.0663	0.677423	0	2	risk	181	-0.0257801
0709_1346_A	neuralOff_SPKx_9c	24.661	27.4164	0.171361	0	2	risk	182	-0.0529086
0709_1346_A	neuralOff_SPKx_10b	43.2927	38.6839	0.048595	1	2	risk	183	0.0562209
0709_1346_A	neuralOff_SPKx_11b	28.7889	26.6976	0.351669	0	2	risk	184	0.0376902
0709_1346_A	neuralOff_SPKx_13b	11.6662	12.1755	0.678947	0	2	risk	185	-0.0213622
0709_1346_A	neuralOff_SPKx_13c	36.3298	39.6686	0.240321	0	2	risk	186	-0.0439323
0709_1346_A	neuralOff_SPKx_14a	50.9353	50.2851	0.871779	0	2	risk	187	0.00642391
0709_1346_A	neuralOff_SPKx_16c	37.6612	39.4813	0.329315	0	2	risk	188	-0.0235941
0717_1333_E	neuralOff_SPKx_3a	14.4601	15.7619	0.466427	0	2	risk	189	-0.0430769
0717_1333_E	neuralOff_SPKx_4b	43.4372	35.4887	0.00112232	1	2	risk	190	0.100708
0717_1333_E	neuralOff_SPKx_14a	38.7414	44.8385	0.0394795	1	2	risk	191	-0.0729492
0717_1059_A	neuralOff_SPKx_2a	47.6161	53.7275	0.0468096	1	2	risk	192	-0.0603032
0717_1059_A	neuralOff_SPKx_3a	58.2851	64.7533	0.0131715	1	2	risk	193	-0.0525707
0717_1059_A	neuralOff_SPKx_4a	39.3806	49.567	0.000881165	1	2	risk	194	-0.114521
0717_1219_C	neuralOff_SPKx_1b	40.2962	52.7206	0.000123563	1	2	risk	195	-0.133572
0717_1219_C	neuralOff_SPKx_14d	15.3309	19.5784	0.0250745	1	2	risk	196	-0.121672
0717_1219_C	neuralOff_SPKx_14e	18.9398	21.1794	0.159709	0	2	risk	197	-0.0558239
0717_1219_C	neuralOff_SPKx_15d	39.4292	38.6601	0.855214	0	2	risk	198	0.00984967
0717_1219_C	neuralOff_SPKx_16b	11.7956	14.7578	0.0527177	0	2	risk	199	-0.111555
0825_1141_B	neuralOff_SPKx_3d	38.2697	33.8947	0.125066	0	2	risk	200	0.0606243
0825_1141_B	neuralOff_SPKx_5a	37.1136	30.588	0.01495	1	2	risk	201	0.0963884
0825_1141_B	neuralOff_SPKx_6a	29.8399	29.0575	0.763805	0	2	risk	202	0.013283
0825_1141_B	neuralOff_SPKx_10b	74.6576	81.3566	0.0285551	1	2	risk	203	-0.0429379
0825_1141_B	neuralOff_SPKx_11d	18.6899	22.3332	0.121342	0	2	risk	204	-0.0888107
0825_1141_B	neuralOff_SPKx_13a	21.3135	21.2039	0.950157	0	2	risk	205	0.00257922
0825_1141_B	neuralOff_SPKx_14c	49.0067	51.863	0.27853	0	2	risk	206	-0.0283163
0825_1236_C	neuralOff_SPKx_4d	45.3779	41.3148	0.0553796	0	2	risk	207	0.0468687
0825_1236_C	neuralOff_SPKx_5d	14.4037	14.4093	0.99733	0	2	risk	208	-0.000195015
0825_1236_C	neuralOff_SPKx_6b	43.7981	41.2373	0.328633	0	2	risk	209	0.0301144
0825_1236_C	neuralOff_SPKx_7d	10.5176	11.4231	0.463352	0	2	risk	210	-0.0412726
0825_1236_C	neuralOff_SPKx_13a	17.5384	16.5532	0.631614	0	2	risk	211	0.0288981
0825_1236_C	neuralOff_SPKx_14c	24.8135	25.1134	0.882045	0	2	risk	212	-0.00600615
0825_1329_E	neuralOff_SPKx_3c	26.3574	21.6119	0.0150492	1	2	risk	213	0.0989276
0825_1329_E	neuralOff_SPKx_4a	37.6057	30.2885	0.0196337	1	2	risk	214	0.107774
0825_1329_E	neuralOff_SPKx_5b	17.7274	16.0691	0.23494	0	2	risk	215	0.0490652
0825_1329_E	neuralOff_SPKx_5c	20.7656	15.916	0.00459996	1	2	risk	216	0.132209
0825_1329_E	neuralOff_SPKx_6a	41.8841	38.6767	0.414021	0	2	risk	217	0.0398138
0825_1329_E	neuralOff_SPKx_8d	25.1838	30.6158	0.00719981	1	2	risk	218	-0.0973487
0825_1329_E	neuralOff_SPKx_13c	28.9258	27.8605	0.634127	0	2	risk	219	0.0187604
0825_1329_E	neuralOff_SPKx_14f	11.6693	11.7118	0.979463	0	2	risk	220	-0.0018209
0825_1329_E	neuralOff_SPKx_14g	28.5293	32.3166	0.206422	0	2	risk	221	-0.0622438
0825_1329_E	neuralOff_SPKx_15d	27.4941	32.9888	0.0167318	1	2	risk	222	-0.0908486
0825_1329_E	neuralOff_SPKx_16c	27.6286	31.3719	0.144986	0	2	risk	223	-0.0634442
0826_1059_A	neuralOff_SPKx_1b	46.4581	37.9028	0.00343693	1	2	risk	224	0.101414
0826_1059_A	neuralOff_SPKx_3f	39.7334	29.9539	0.00192755	1	2	risk	225	0.140333
0826_1059_A	neuralOff_SPKx_4e	38.4935	37.5044	0.640027	0	2	risk	226	0.0130142
0826_1059_A	neuralOff_SPKx_5b	54.3199	60.2167	0.0996835	0	2	risk	227	-0.0514842
0826_1059_A	neuralOff_SPKx_6b	27.4595	28.1601	0.791505	0	2	risk	228	-0.0125962
0826_1059_A	neuralOff_SPKx_13c	44.4068	48.7826	0.0802631	0	2	risk	229	-0.0469566
0826_1059_A	neuralOff_SPKx_14d	21.9728	22.8519	0.439085	0	2	risk	230	-0.0196115
0826_1059_A	neuralOff_SPKx_14e	15.4515	13.3093	0.18886	0	2	risk	231	0.0744851
0826_1059_A	neuralOff_SPKx_15d	48.9536	47.6064	0.759203	0	2	risk	232	0.013952
0826_1059_A	neuralOff_SPKx_16d	60.6662	55.537	0.0609109	0	2	risk	233	0.0441396
0826_1352_F	neuralOff_SPKx_1d	30.6679	24.0486	0.000870047	1	2	risk	234	0.120975
0826_1352_F	neuralOff_SPKx_3c	47.9997	44.9526	0.123304	0	2	risk	235	0.0327818
0826_1352_F	neuralOff_SPKx_5d	43.1098	38.9782	0.0675574	0	2	risk	236	0.0503314
0826_1352_F	neuralOff_SPKx_6c	20.9202	16.3232	0.00434797	1	2	risk	237	0.123431
0826_1352_F	neuralOff_SPKx_7e	26.0827	20.7639	0.00678054	1	2	risk	238	0.113537
0826_1352_F	neuralOff_SPKx_8d	17.4276	17.7975	0.783596	0	2	risk	239	-0.0104994
0826_1352_F	neuralOff_SPKx_8e	6.27098	6.48417	0.784058	0	2	risk	240	-0.0167137
0826_1352_F	neuralOff_SPKx_9c	19.4489	35.7425	3.54836e-08	1	2	risk	241	-0.29522
0826_1352_F	neuralOff_SPKx_10c	25.4577	34.3414	0.0027758	1	2	risk	242	-0.148559
0826_1352_F	neuralOff_SPKx_11c	34.2455	47.3089	3.63501e-07	1	2	risk	243	-0.16018
0826_1206_B	neuralOff_SPKx_1d	35.1362	27.6498	0.000941908	1	2	risk	244	0.119237
0826_1206_B	neuralOff_SPKx_3d	27.2889	30.2086	0.149893	0	2	risk	245	-0.0507809
0826_1206_B	neuralOff_SPKx_4d	25.685	26.7003	0.506621	0	2	risk	246	-0.0193821
0826_1206_B	neuralOff_SPKx_5e	39.3676	34.0787	0.0159507	1	2	risk	247	0.0720105
0826_1206_B	neuralOff_SPKx_6e	46.8903	38.4805	0.00186419	1	2	risk	248	0.0985099
0826_1206_B	neuralOff_SPKx_7h	15.4357	14.1357	0.417615	0	2	risk	249	0.0439596
0826_1206_B	neuralOff_SPKx_8d	39.1125	43.9026	0.177187	0	2	risk	250	-0.0577008
0826_1206_B	neuralOff_SPKx_9d	24.582	21.1745	0.139417	0	2	risk	251	0.0744698
0826_1206_B	neuralOff_SPKx_10e	13.5478	17.0554	0.0437186	1	2	risk	252	-0.114617
0826_1206_B	neuralOff_SPKx_10f	13.6327	15.0987	0.348997	0	2	risk	253	-0.0510232
0826_1206_B	neuralOff_SPKx_11f	8.5021	8.78607	0.808231	0	2	risk	254	-0.0164256
0826_1206_B	neuralOff_SPKx_11g	14.725	19.3644	0.00138839	1	2	risk	255	-0.136097
0826_1206_B	neuralOff_SPKx_12e	10.755	13.34	0.0588794	0	2	risk	256	-0.107285
0826_1206_B	neuralOff_SPKx_12f	4.10504	4.45523	0.642632	0	2	risk	257	-0.0409091
0826_1206_B	neuralOff_SPKx_12g	2.70886	3.53009	0.218001	0	2	risk	258	-0.13163
0826_1206_B	neuralOff_SPKx_12h	37.1756	42.8601	0.0544998	0	2	risk	259	-0.071025
0826_1206_B	neuralOff_SPKx_13e	12.3722	12.9439	0.644453	0	2	risk	260	-0.0225821
0826_1206_B	neuralOff_SPKx_13f	28.5088	24.4754	0.0527669	0	2	risk	261	0.0761246
0826_1206_B	neuralOff_SPKx_14d	31.0881	30.5095	0.769925	0	2	risk	262	0.00939355
0826_1206_B	neuralOff_SPKx_15a	55.734	56.7763	0.7539	0	2	risk	263	-0.00926382
0826_1206_B	neuralOff_SPKx_16b	30.1438	30.5609	0.860316	0	2	risk	264	-0.00686974
0826_1458_H	neuralOff_SPKx_1b	13.7377	19.2009	0.000678664	1	2	risk	265	-0.165861
0826_1458_H	neuralOff_SPKx_2a	22.8379	26.5041	0.0758533	0	2	risk	266	-0.074301
0826_1458_H	neuralOff_SPKx_3a	18.1051	22.3467	0.0360106	1	2	risk	267	-0.104857
0826_1458_H	neuralOff_SPKx_3b	37.9336	34.1808	0.144279	0	2	risk	268	0.0520406
0826_1458_H	neuralOff_SPKx_4b	36.5316	37.7848	0.599765	0	2	risk	269	-0.0168634
0826_1458_H	neuralOff_SPKx_5a	71.1758	84.4727	0.00169923	1	2	risk	270	-0.0854291
0826_1458_H	neuralOff_SPKx_7c	60.3884	58.5141	0.527732	0	2	risk	271	0.0157633
0826_1458_H	neuralOff_SPKx_8b	15.1005	16.1375	0.433183	0	2	risk	272	-0.0331969
0826_1458_H	neuralOff_SPKx_11c	31.059	29.6426	0.569084	0	2	risk	273	0.0233341
0826_1458_H	neuralOff_SPKx_14c	22.6355	23.0706	0.802832	0	2	risk	274	-0.00951829
0826_1458_H	neuralOff_SPKx_16c	18.3597	19.8506	0.504404	0	2	risk	275	-0.0390193
