# Supplementary material for: Neuronal congruency effects in macaque prefrontal cortex
Source: Nat Commun. 2022 Aug 10;13:4702. doi: 10.1038/s41467-022-32382-1 (PMC9365805; doi:10.1038/s41467-022-32382-1)
Supplement: Supplementary file 4 — Supplementary Data 1 [file 41467_2022_32382_MOESM4_ESM.zip › data_submit/data/Fig5/scrabble_RBUCong0_-500_0_RBUIncon0.xlsx]

## Sheet: Sheet1
runname	neuron	mean1	mean2	p1	h1	sm	monkeyname	numbers	mi
20200225_1228_A	neuralOff_SPKx_15a	0.80692	0.905135	0.818754	0	1	scrabble	1	-0.0573667
20200225_1355_C	neuralOff_SPKx_9a	6.6959	11.1264	0.000507061	1	1	scrabble	2	-0.248592
20200225_1355_C	neuralOff_SPKx_13a	1.4314	4.31293	1.62899e-05	1	1	scrabble	3	-0.501631
20200225_1355_C	neuralOff_SPKx_16a	0.312879	2.31395	0.0013174	1	1	scrabble	4	-0.761782
20200306_1316_A	neuralOff_SPKx_1a	0.0714286	0	0.330565	0	1	scrabble	5	1
20200306_1316_A	neuralOff_SPKx_3a	13.2316	12.0446	0.367847	0	1	scrabble	6	0.0469603
20200306_1316_A	neuralOff_SPKx_3b	14.3673	14.6639	0.853717	0	1	scrabble	7	-0.0102191
20200306_1316_A	neuralOff_SPKx_4a	5.13732	9.23178	0.00343732	1	1	scrabble	8	-0.284949
20200306_1316_A	neuralOff_SPKx_4b	9.37589	10.4857	0.313309	0	1	scrabble	9	-0.0558763
20200306_1316_A	neuralOff_SPKx_6a	11.025	12.5179	0.229154	0	1	scrabble	10	-0.0634096
20200306_1316_A	neuralOff_SPKx_6b	2.91995	2.81719	0.86726	0	1	scrabble	11	0.0179108
20200306_1316_A	neuralOff_SPKx_12a	4.75216	3.98771	0.396624	0	1	scrabble	12	0.0874665
20200306_1316_A	neuralOff_SPKx_13a	7.49798	7.21738	0.76637	0	1	scrabble	13	0.0190687
20200306_1316_A	neuralOff_SPKx_15b	3.2439	3.05557	0.76566	0	1	scrabble	14	0.0298953
20200306_1316_A	neuralOff_SPKx_16b	30.8094	26.4457	0.00204341	1	1	scrabble	15	0.0762147
20200306_1456_C	neuralOff_SPKx_2c	59.0141	55.0268	0.126441	0	1	scrabble	16	0.034964
20200306_1456_C	neuralOff_SPKx_3b	4.82252	3.77155	0.185748	0	1	scrabble	17	0.122289
20200306_1456_C	neuralOff_SPKx_4a	7.67819	7.21213	0.463943	0	1	scrabble	18	0.0312994
20200306_1456_C	neuralOff_SPKx_4b	4.47324	5.57985	0.257173	0	1	scrabble	19	-0.110076
20200306_1456_C	neuralOff_SPKx_4c	15.1835	14.5192	0.573993	0	1	scrabble	20	0.0223658
20200306_1456_C	neuralOff_SPKx_5a	0.197884	0.20814	0.945383	0	1	scrabble	21	-0.0252606
20200306_1456_C	neuralOff_SPKx_5b	21.6995	24.4579	0.0577117	0	1	scrabble	22	-0.0597599
20200306_1456_C	neuralOff_SPKx_7a	0.0769231	0.13859	0.614849	0	1	scrabble	23	-0.286141
20200306_1456_C	neuralOff_SPKx_7b	1.15123	2.46045	0.0826132	0	1	scrabble	24	-0.362496
20200306_1456_C	neuralOff_SPKx_7d	9.10541	8.50005	0.582313	0	1	scrabble	25	0.0343851
20200306_1456_C	neuralOff_SPKx_11b	6.80939	7.39635	0.559751	0	1	scrabble	26	-0.0413185
20200306_1456_C	neuralOff_SPKx_12a	4.06614	4.00105	0.921607	0	1	scrabble	27	0.00806828
20200306_1456_C	neuralOff_SPKx_13a	8.38134	8.414	0.977955	0	1	scrabble	28	-0.00194468
20200306_1456_C	neuralOff_SPKx_14a	6.83118	8.36547	0.251075	0	1	scrabble	29	-0.100963
20200306_1456_C	neuralOff_SPKx_15c	17.0945	17.4254	0.767538	0	1	scrabble	30	-0.00958382
20200306_1456_C	neuralOff_SPKx_16b	3.29149	6.73518	0.000332982	1	1	scrabble	31	-0.343453
20200306_1456_C	neuralOff_SPKx_16c	42.4246	45.0381	0.153358	0	1	scrabble	32	-0.0298815
20200306_1641_F	neuralOff_SPKx_4a	14.6916	17.6739	0.0200965	1	1	scrabble	33	-0.0921455
20200306_1641_F	neuralOff_SPKx_5a	2.77874	3.18707	0.564139	0	1	scrabble	34	-0.0684455
20200306_1641_F	neuralOff_SPKx_5b	4.28744	6.02098	0.194946	0	1	scrabble	35	-0.168167
20200306_1641_F	neuralOff_SPKx_6a	25.8344	20.1977	0.00524292	1	1	scrabble	36	0.122452
20200306_1641_F	neuralOff_SPKx_8a	65.2175	75.0476	0.000476986	1	1	scrabble	37	-0.0700824
20200306_1641_F	neuralOff_SPKx_10a	1.08898	2.58592	0.0246335	1	1	scrabble	38	-0.407343
20200306_1641_F	neuralOff_SPKx_11a	3.44037	3.68381	0.706526	0	1	scrabble	39	-0.0341708
20200306_1641_F	neuralOff_SPKx_12a	14.4443	15.829	0.438668	0	1	scrabble	40	-0.0457386
20200306_1641_F	neuralOff_SPKx_13b	3.98606	4.14098	0.849494	0	1	scrabble	41	-0.0190625
20200306_1641_F	neuralOff_SPKx_14b	15.7954	19.0296	0.103456	0	1	scrabble	42	-0.0928701
20200306_1641_F	neuralOff_SPKx_14c	16.3756	18.2563	0.26795	0	1	scrabble	43	-0.0543073
20200306_1641_F	neuralOff_SPKx_15a	5.38915	6.77445	0.119711	0	1	scrabble	44	-0.113889
20200306_1641_F	neuralOff_SPKx_15b	4.85794	7.05266	0.0970701	0	1	scrabble	45	-0.184266
20200313_1329_A	neuralOff_SPKx_1a	3.24552	7.26669	0.000104227	1	1	scrabble	46	-0.382523
20200313_1329_A	neuralOff_SPKx_2a	6.81613	19.3168	9.36407e-10	1	1	scrabble	47	-0.47835
20200313_1329_A	neuralOff_SPKx_2c	10.8242	16.9606	0.000130708	1	1	scrabble	48	-0.220856
20200313_1329_A	neuralOff_SPKx_4a	13.9605	16.1845	0.102595	0	1	scrabble	49	-0.0737782
20200313_1329_A	neuralOff_SPKx_11a	6.43358	12.5088	5.02611e-05	1	1	scrabble	50	-0.32072
20200313_1329_A	neuralOff_SPKx_15b	15.3535	22.7706	5.44635e-05	1	1	scrabble	51	-0.19455
20200313_1329_A	neuralOff_SPKx_16c	17.1836	24.5483	0.000366064	1	1	scrabble	52	-0.176478
20200313_1500_D	neuralOff_SPKx_1a	7.78031	12.8659	2.2351e-05	1	1	scrabble	53	-0.24632
20200313_1500_D	neuralOff_SPKx_1b	12.8855	20.2449	0.00156096	1	1	scrabble	54	-0.222135
20200313_1500_D	neuralOff_SPKx_2c	12.2391	17.9605	0.000104689	1	1	scrabble	55	-0.189451
20200313_1500_D	neuralOff_SPKx_3b	1.98613	3.61975	0.0306307	1	1	scrabble	56	-0.291411
20200313_1500_D	neuralOff_SPKx_4b	1.92027	5.22242	0.0183994	1	1	scrabble	57	-0.462312
20200313_1500_D	neuralOff_SPKx_5a	2.47788	1.47197	0.128916	0	1	scrabble	58	0.254669
20200313_1500_D	neuralOff_SPKx_6a	6.61093	7.7969	0.182025	0	1	scrabble	59	-0.0823143
20200313_1500_D	neuralOff_SPKx_7d	20.7696	15.831	2.13357e-05	1	1	scrabble	60	0.134934
20200313_1500_D	neuralOff_SPKx_8a	21.3281	14.7872	0.000340649	1	1	scrabble	61	0.18111
20200313_1500_D	neuralOff_SPKx_8b	24.4631	38.7992	3.42942e-06	1	1	scrabble	62	-0.226613
20200313_1500_D	neuralOff_SPKx_11b	20.6457	24.0037	0.0359388	1	1	scrabble	63	-0.0752082
20200313_1500_D	neuralOff_SPKx_13a	3.62984	6.52951	3.2588e-05	1	1	scrabble	64	-0.285419
20200313_1500_D	neuralOff_SPKx_15c	1.04722	2.83124	0.0699203	0	1	scrabble	65	-0.459983
20200313_1500_D	neuralOff_SPKx_16b	0	0.961943	0.0100716	1	1	scrabble	66	-1
20200313_1500_D	neuralOff_SPKx_16c	14.2312	33.9121	1.01846e-05	1	1	scrabble	67	-0.408798
20200313_1636_F	neuralOff_SPKx_1a	11.7498	9.92519	0.224903	0	1	scrabble	68	0.0841818
20200313_1636_F	neuralOff_SPKx_1b	8.89986	6.66975	0.15806	0	1	scrabble	69	0.143235
20200313_1636_F	neuralOff_SPKx_1c	26.4384	21.9155	0.0250851	1	1	scrabble	70	0.0935379
20200313_1636_F	neuralOff_SPKx_2a	43.2746	36.4893	0.00263041	1	1	scrabble	71	0.0850667
20200313_1636_F	neuralOff_SPKx_2b	35.8731	37.1571	0.558663	0	1	scrabble	72	-0.017582
20200313_1636_F	neuralOff_SPKx_3a	7.94006	6.66267	0.306263	0	1	scrabble	73	0.0874761
20200313_1636_F	neuralOff_SPKx_5a	6.15938	10.0643	0.000958096	1	1	scrabble	74	-0.240695
20200313_1636_F	neuralOff_SPKx_7a	0	5.08242	2.52604e-06	1	1	scrabble	75	-1
20200313_1636_F	neuralOff_SPKx_8b	16.7048	13.5906	0.0148601	1	1	scrabble	76	0.102795
20200313_1636_F	neuralOff_SPKx_9b	11.4707	17.4695	0.00509314	1	1	scrabble	77	-0.207283
20200313_1636_F	neuralOff_SPKx_14a	0.321637	0.671199	0.176292	0	1	scrabble	78	-0.352085
20200313_1636_F	neuralOff_SPKx_15c	0.471534	1.22181	0.100205	0	1	scrabble	79	-0.443072
20200313_1636_F	neuralOff_SPKx_15d	4.11864	4.96336	0.449114	0	1	scrabble	80	-0.0930113
20200313_1636_F	neuralOff_SPKx_16b	8.61656	19.8492	1.57363e-05	1	1	scrabble	81	-0.394602
20200316_1241_B	neuralOff_SPKx_1b	9.15733	12.7938	0.0177558	1	1	scrabble	82	-0.165664
20200316_1241_B	neuralOff_SPKx_1c	12.4391	15.8105	0.0170169	1	1	scrabble	83	-0.119345
20200316_1241_B	neuralOff_SPKx_2a	9.60474	13.0541	0.0279397	1	1	scrabble	84	-0.15223
20200316_1241_B	neuralOff_SPKx_2b	10.3829	11.69	0.370987	0	1	scrabble	85	-0.0592167
20200316_1241_B	neuralOff_SPKx_4a	0.381975	0.594697	0.407973	0	1	scrabble	86	-0.217803
20200316_1241_B	neuralOff_SPKx_4b	1.11742	3.52925	0.00613608	1	1	scrabble	87	-0.519046
20200316_1241_B	neuralOff_SPKx_4c	10.0249	10.6823	0.590324	0	1	scrabble	88	-0.0317456
20200316_1241_B	neuralOff_SPKx_5a	1.94783	8.39487	7.11208e-08	1	1	scrabble	89	-0.623343
20200316_1241_B	neuralOff_SPKx_6a	50.4603	53.8287	0.0142699	1	1	scrabble	90	-0.0322983
20200316_1241_B	neuralOff_SPKx_6c	16.7024	18.7699	0.215976	0	1	scrabble	91	-0.0582839
20200316_1241_B	neuralOff_SPKx_7a	20.584	22.6638	0.238909	0	1	scrabble	92	-0.0480911
20200316_1241_B	neuralOff_SPKx_7b	22.5305	28.8361	0.000678056	1	1	scrabble	93	-0.122756
20200316_1241_B	neuralOff_SPKx_7d	31.223	35.1258	0.0114668	1	1	scrabble	94	-0.0588215
20200316_1241_B	neuralOff_SPKx_8b	33.5961	38.773	0.0065243	1	1	scrabble	95	-0.0715347
20200316_1241_B	neuralOff_SPKx_9c	11.7233	19.6367	6.95377e-05	1	1	scrabble	96	-0.252338
20200316_1241_B	neuralOff_SPKx_11b	7.81715	15.7915	1.22518e-06	1	1	scrabble	97	-0.337772
20200316_1241_B	neuralOff_SPKx_12a	47.6818	54.6502	0.000294192	1	1	scrabble	98	-0.0680958
20200316_1241_B	neuralOff_SPKx_13b	22.0484	24.513	0.12531	0	1	scrabble	99	-0.0529338
20200316_1241_B	neuralOff_SPKx_15a	7.03661	6.15369	0.224094	0	1	scrabble	100	0.0669365
20200317_1231_A	neuralOff_SPKx_3b	4.17445	3.5123	0.484783	0	1	scrabble	101	0.0861417
20200317_1231_A	neuralOff_SPKx_5a	4.18376	16.9274	1.03716e-07	1	1	scrabble	102	-0.603644
20200317_1231_A	neuralOff_SPKx_5b	44.6747	37.744	0.000617709	1	1	scrabble	103	0.0840916
20200317_1231_A	neuralOff_SPKx_6a	0.116554	0.837434	0.00505071	1	1	scrabble	104	-0.755649
20200317_1231_A	neuralOff_SPKx_7a	5.29295	7.49416	0.0630431	0	1	scrabble	105	-0.172143
20200317_1231_A	neuralOff_SPKx_7b	7.30107	9.92146	0.070635	0	1	scrabble	106	-0.152149
20200317_1231_A	neuralOff_SPKx_10a	12.7339	13.1488	0.704954	0	1	scrabble	107	-0.0160297
20200317_1231_A	neuralOff_SPKx_10b	10.9825	24.8951	9.11801e-09	1	1	scrabble	108	-0.38778
20200317_1231_A	neuralOff_SPKx_13b	26.3766	12.12	1.23574e-08	1	1	scrabble	109	0.370333
20200317_1231_A	neuralOff_SPKx_15c	12.4329	12.1631	0.882571	0	1	scrabble	110	0.010971
20200317_1409_C	neuralOff_SPKx_3a	83.958	84.3761	0.802679	0	1	scrabble	111	-0.00248352
20200317_1409_C	neuralOff_SPKx_4b	73.5773	76.878	0.161446	0	1	scrabble	112	-0.0219381
20200317_1409_C	neuralOff_SPKx_9a	19.5213	16.1439	0.0614185	0	1	scrabble	113	0.0946982
20200317_1409_C	neuralOff_SPKx_13a	20.8588	24.8035	0.00748292	1	1	scrabble	114	-0.0863898
20200317_1520_F	neuralOff_SPKx_2a	6.44903	11.0049	9.31922e-05	1	1	scrabble	115	-0.261023
20200317_1520_F	neuralOff_SPKx_10a	17.9744	21.1319	0.0292081	1	1	scrabble	116	-0.0807402
20200317_1520_F	neuralOff_SPKx_12a	7.11797	4.18579	0.00198062	1	1	scrabble	117	0.259399
20200317_1520_F	neuralOff_SPKx_15a	41.9006	51.5524	2.83887e-06	1	1	scrabble	118	-0.10328
20200317_1520_F	neuralOff_SPKx_15b	65.5692	69.7448	0.109258	0	1	scrabble	119	-0.0308586
20200317_1520_F	neuralOff_SPKx_16a	40.3478	49.0163	3.96627e-06	1	1	scrabble	120	-0.0970023
20200317_1520_F	neuralOff_SPKx_16c	52.476	59.8189	0.0141481	1	1	scrabble	121	-0.0653897
20200225_1228_A	neuralOff_SPKx_2c	12.7414	23.1679	1.01477e-06	1	2	scrabble	122	-0.290356
20200225_1228_A	neuralOff_SPKx_14b	8.93073	9.75733	0.527324	0	2	scrabble	123	-0.0442312
20200225_1228_A	neuralOff_SPKx_15b	12.5197	15.1924	0.0596751	0	2	scrabble	124	-0.0964425
20200225_1355_C	neuralOff_SPKx_1d	29.1359	28.3814	0.710945	0	2	scrabble	125	0.0131181
20200225_1355_C	neuralOff_SPKx_2c	19.7372	22.0375	0.184211	0	2	scrabble	126	-0.0550641
20200225_1355_C	neuralOff_SPKx_3a	36.2829	40.4448	0.130301	0	2	scrabble	127	-0.0542433
20200225_1355_C	neuralOff_SPKx_3b	52.059	53.4288	0.69402	0	2	scrabble	128	-0.0129857
20200225_1355_C	neuralOff_SPKx_4b	43.6464	48.0719	0.109777	0	2	scrabble	129	-0.048251
20200225_1355_C	neuralOff_SPKx_6f	10.8113	17.6146	0.000109178	1	2	scrabble	130	-0.239333
20200225_1355_C	neuralOff_SPKx_10a	22.8924	26.9007	0.179116	0	2	scrabble	131	-0.0804986
20200225_1355_C	neuralOff_SPKx_14c	15.3363	20.9071	0.0107908	1	2	scrabble	132	-0.153706
20200225_1355_C	neuralOff_SPKx_15a	18.5797	24.7429	3.39582e-05	1	2	scrabble	133	-0.142263
20200225_1355_C	neuralOff_SPKx_16c	15.5292	16.0957	0.698586	0	2	scrabble	134	-0.0179143
20200225_1355_C	neuralOff_SPKx_16d	7.7376	13.136	8.05834e-05	1	2	scrabble	135	-0.258623
20200306_1316_A	neuralOff_SPKx_1c	4.30266	4.91527	0.399167	0	2	scrabble	136	-0.0664582
20200306_1316_A	neuralOff_SPKx_2b	20.0479	21.5084	0.446121	0	2	scrabble	137	-0.0351453
20200306_1316_A	neuralOff_SPKx_2c	25.5732	24.3334	0.629935	0	2	scrabble	138	0.0248431
20200306_1316_A	neuralOff_SPKx_3c	18.3738	20.2309	0.322636	0	2	scrabble	139	-0.0481057
20200306_1316_A	neuralOff_SPKx_4c	28.0829	30.8622	0.0970651	0	2	scrabble	140	-0.0471505
20200306_1316_A	neuralOff_SPKx_4d	21.9959	29.2071	0.00510211	1	2	scrabble	141	-0.140835
20200306_1316_A	neuralOff_SPKx_5a	21.6411	28.7631	0.000852209	1	2	scrabble	142	-0.141298
20200306_1316_A	neuralOff_SPKx_7a	7.32204	7.0415	0.789625	0	2	scrabble	143	0.0195315
20200306_1316_A	neuralOff_SPKx_9b	18.6753	22.6615	0.014725	1	2	scrabble	144	-0.0964337
20200306_1316_A	neuralOff_SPKx_12b	14.301	16.9818	0.0277256	1	2	scrabble	145	-0.0856951
20200306_1316_A	neuralOff_SPKx_15c	15.6691	15.6323	0.973728	0	2	scrabble	146	0.00117656
20200306_1316_A	neuralOff_SPKx_16c	11.6801	9.10462	0.0870176	0	2	scrabble	147	0.12391
20200306_1456_C	neuralOff_SPKx_1c	87.4058	82.2683	0.201694	0	2	scrabble	148	0.0302788
20200306_1456_C	neuralOff_SPKx_2d	41.1772	39.9403	0.57057	0	2	scrabble	149	0.0152486
20200306_1456_C	neuralOff_SPKx_3c	37.6114	36.1477	0.588524	0	2	scrabble	150	0.0198454
20200306_1456_C	neuralOff_SPKx_3d	34.2369	29.7537	0.0580202	0	2	scrabble	151	0.0700608
20200306_1456_C	neuralOff_SPKx_4d	20.5558	20.2449	0.798878	0	2	scrabble	152	0.00761902
20200306_1456_C	neuralOff_SPKx_4e	20.7948	20.7465	0.976541	0	2	scrabble	153	0.00116334
20200306_1456_C	neuralOff_SPKx_5d	18.9883	25.2507	0.0125921	1	2	scrabble	154	-0.14156
20200306_1456_C	neuralOff_SPKx_6c	10.5167	12.7668	0.0332881	1	2	scrabble	155	-0.0966407
20200306_1456_C	neuralOff_SPKx_6d	11.3676	16.7662	0.00257202	1	2	scrabble	156	-0.19189
20200306_1456_C	neuralOff_SPKx_6e	15.326	16.7328	0.342496	0	2	scrabble	157	-0.0438846
20200306_1456_C	neuralOff_SPKx_7e	16.7938	19.3334	0.0552652	0	2	scrabble	158	-0.0702948
20200306_1456_C	neuralOff_SPKx_7f	19.4921	21.8627	0.240908	0	2	scrabble	159	-0.0573255
20200306_1456_C	neuralOff_SPKx_8c	24.4394	26.9899	0.194633	0	2	scrabble	160	-0.0495926
20200306_1456_C	neuralOff_SPKx_8d	25.0779	23.0581	0.161872	0	2	scrabble	161	0.0419607
20200306_1456_C	neuralOff_SPKx_9a	15.2067	11.8338	0.00219504	1	2	scrabble	162	0.124736
20200306_1456_C	neuralOff_SPKx_9b	26.7724	21.5258	0.00267215	1	2	scrabble	163	0.108629
20200306_1456_C	neuralOff_SPKx_10e	20.8856	18.6957	0.226601	0	2	scrabble	164	0.0553283
20200306_1456_C	neuralOff_SPKx_12d	12.7518	11.8113	0.483565	0	2	scrabble	165	0.0382881
20200306_1456_C	neuralOff_SPKx_13b	40.5437	43.1782	0.497648	0	2	scrabble	166	-0.0314676
20200306_1456_C	neuralOff_SPKx_14d	18.5511	20.6202	0.270247	0	2	scrabble	167	-0.0528223
20200306_1456_C	neuralOff_SPKx_15d	34.3112	39.115	0.0300695	1	2	scrabble	168	-0.0654233
20200306_1641_F	neuralOff_SPKx_1b	10.8432	14.008	0.0368873	1	2	scrabble	169	-0.127346
20200306_1641_F	neuralOff_SPKx_1c	11.5651	17.4365	4.77031e-05	1	2	scrabble	170	-0.202449
20200306_1641_F	neuralOff_SPKx_2d	22.2935	24.9728	0.17134	0	2	scrabble	171	-0.0566862
20200306_1641_F	neuralOff_SPKx_2e	35.4479	41.5134	0.00174802	1	2	scrabble	172	-0.0788122
20200306_1641_F	neuralOff_SPKx_3a	9.30741	15.5772	0.000120136	1	2	scrabble	173	-0.251956
20200306_1641_F	neuralOff_SPKx_3b	13.2145	15.3941	0.0907482	0	2	scrabble	174	-0.0761855
20200306_1641_F	neuralOff_SPKx_4b	20.3743	21.7377	0.358336	0	2	scrabble	175	-0.0323749
20200306_1641_F	neuralOff_SPKx_4c	7.15084	10.8687	0.00269732	1	2	scrabble	176	-0.206323
20200306_1641_F	neuralOff_SPKx_4d	16.2114	19.9004	0.0331279	1	2	scrabble	177	-0.102155
20200306_1641_F	neuralOff_SPKx_5c	21.0808	16.9995	0.0146577	1	2	scrabble	178	0.107176
20200306_1641_F	neuralOff_SPKx_5d	8.47586	11.6749	0.0122849	1	2	scrabble	179	-0.158756
20200306_1641_F	neuralOff_SPKx_5e	14.4174	16.6101	0.240443	0	2	scrabble	180	-0.0706713
20200306_1641_F	neuralOff_SPKx_5f	17.6553	22.5608	0.00853246	1	2	scrabble	181	-0.12198
20200306_1641_F	neuralOff_SPKx_6c	36.4489	34.1336	0.357937	0	2	scrabble	182	0.0328028
20200306_1641_F	neuralOff_SPKx_7c	31.0038	29.0528	0.34555	0	2	scrabble	183	0.0324854
20200306_1641_F	neuralOff_SPKx_8c	57.7549	58.2219	0.848172	0	2	scrabble	184	-0.00402713
20200306_1641_F	neuralOff_SPKx_9d	19.0265	21.3514	0.239409	0	2	scrabble	185	-0.0575781
20200306_1641_F	neuralOff_SPKx_9e	24.8406	29.1251	0.0353631	1	2	scrabble	186	-0.0793932
20200306_1641_F	neuralOff_SPKx_10e	24.62	32.2012	0.0035322	1	2	scrabble	187	-0.133421
20200306_1641_F	neuralOff_SPKx_11b	24.0827	27.8468	0.0505645	0	2	scrabble	188	-0.0724857
20200306_1641_F	neuralOff_SPKx_11c	22.2408	25.8888	0.0284501	1	2	scrabble	189	-0.0757954
20200306_1641_F	neuralOff_SPKx_12b	10.0284	10.6709	0.666603	0	2	scrabble	190	-0.0310388
20200306_1641_F	neuralOff_SPKx_12c	8.52902	11.8706	0.0213023	1	2	scrabble	191	-0.163807
20200306_1641_F	neuralOff_SPKx_12d	22.0077	22.2905	0.768142	0	2	scrabble	192	-0.00638218
20200306_1641_F	neuralOff_SPKx_12e	9.98796	14.3163	0.0582025	0	2	scrabble	193	-0.178091
20200306_1641_F	neuralOff_SPKx_13c	23.1906	22.5455	0.729291	0	2	scrabble	194	0.0141055
20200306_1641_F	neuralOff_SPKx_13d	24.3207	23.3069	0.552741	0	2	scrabble	195	0.0212856
20200306_1641_F	neuralOff_SPKx_14d	18.8567	20.4359	0.399634	0	2	scrabble	196	-0.0401902
20200306_1641_F	neuralOff_SPKx_14e	17.1014	17.1525	0.975655	0	2	scrabble	197	-0.00149125
20200306_1641_F	neuralOff_SPKx_15c	25.2898	27.27	0.348381	0	2	scrabble	198	-0.0376765
20200306_1641_F	neuralOff_SPKx_15d	28.1207	30.6838	0.347593	0	2	scrabble	199	-0.0435862
20200306_1641_F	neuralOff_SPKx_16b	48.9364	50.4938	0.326271	0	2	scrabble	200	-0.0156636
20200306_1641_F	neuralOff_SPKx_16c	24.7946	30.7383	0.0111066	1	2	scrabble	201	-0.107031
20200313_1329_A	neuralOff_SPKx_1b	30.7005	44.9397	2.53903e-07	1	2	scrabble	202	-0.18825
20200313_1329_A	neuralOff_SPKx_2d	14.0625	24.1917	7.43871e-07	1	2	scrabble	203	-0.264787
20200313_1329_A	neuralOff_SPKx_3b	27.625	61.975	1.26694e-08	1	2	scrabble	204	-0.38337
20200313_1329_A	neuralOff_SPKx_4b	8.858	23.1834	2.30148e-08	1	2	scrabble	205	-0.44709
20200313_1329_A	neuralOff_SPKx_4c	12.7323	19.4627	0.00117325	1	2	scrabble	206	-0.209051
20200313_1329_A	neuralOff_SPKx_10b	9.23815	14.2679	0.00370701	1	2	scrabble	207	-0.213976
20200313_1329_A	neuralOff_SPKx_11b	26.8777	33.6966	0.00975428	1	2	scrabble	208	-0.112572
20200313_1329_A	neuralOff_SPKx_12b	15.8929	22.2375	0.000534359	1	2	scrabble	209	-0.166392
20200313_1329_A	neuralOff_SPKx_16d	11.6148	15.4297	0.0596272	0	2	scrabble	210	-0.14106
20200313_1500_D	neuralOff_SPKx_1c	16.7469	24.7068	0.0174561	1	2	scrabble	211	-0.192019
20200313_1500_D	neuralOff_SPKx_1d	9.05961	13.7843	0.0209893	1	2	scrabble	212	-0.206826
20200313_1500_D	neuralOff_SPKx_2d	9.55402	17.55	0.0119	1	2	scrabble	213	-0.29501
20200313_1500_D	neuralOff_SPKx_2e	23.3306	26.6238	0.134472	0	2	scrabble	214	-0.0659238
20200313_1500_D	neuralOff_SPKx_3c	14.0752	21.596	0.000116513	1	2	scrabble	215	-0.210839
20200313_1500_D	neuralOff_SPKx_4c	8.50142	18.3113	5.17646e-06	1	2	scrabble	216	-0.365866
20200313_1500_D	neuralOff_SPKx_4d	8.37186	10.4412	0.200648	0	2	scrabble	217	-0.109995
20200313_1500_D	neuralOff_SPKx_5b	30.9283	45.863	3.41461e-05	1	2	scrabble	218	-0.194485
20200313_1500_D	neuralOff_SPKx_6b	51.4269	55.1794	0.139251	0	2	scrabble	219	-0.035199
20200313_1500_D	neuralOff_SPKx_7e	34.7583	40.524	0.0120215	1	2	scrabble	220	-0.0765878
20200313_1500_D	neuralOff_SPKx_13d	32.268	47.7699	1.83059e-07	1	2	scrabble	221	-0.193682
20200313_1500_D	neuralOff_SPKx_14c	18.9284	35.7047	9.30057e-07	1	2	scrabble	222	-0.307073
20200313_1500_D	neuralOff_SPKx_14d	19.5682	32.1812	0.000298174	1	2	scrabble	223	-0.243731
20200313_1500_D	neuralOff_SPKx_14e	17.6415	30.9187	3.45258e-05	1	2	scrabble	224	-0.273417
20200313_1500_D	neuralOff_SPKx_15d	28.2215	64.084	4.91294e-06	1	2	scrabble	225	-0.388519
20200313_1636_F	neuralOff_SPKx_1d	29.6379	29.9631	0.848701	0	2	scrabble	226	-0.00545498
20200313_1636_F	neuralOff_SPKx_2c	38.0757	32.3727	0.0550049	0	2	scrabble	227	0.0809539
20200313_1636_F	neuralOff_SPKx_3b	42.2742	43.454	0.64441	0	2	scrabble	228	-0.0137621
20200313_1636_F	neuralOff_SPKx_4a	55.5817	51.173	0.0898308	0	2	scrabble	229	0.041297
20200313_1636_F	neuralOff_SPKx_5c	17.8829	20.5415	0.311123	0	2	scrabble	230	-0.0691922
20200313_1636_F	neuralOff_SPKx_6b	33.2862	47.2564	2.62147e-05	1	2	scrabble	231	-0.173451
20200313_1636_F	neuralOff_SPKx_7b	23.9973	53.6996	1.94247e-08	1	2	scrabble	232	-0.382284
20200313_1636_F	neuralOff_SPKx_8c	9.63407	28.6362	1.03538e-09	1	2	scrabble	233	-0.496525
20200313_1636_F	neuralOff_SPKx_9c	15.7932	21.4055	0.0166902	1	2	scrabble	234	-0.150874
20200313_1636_F	neuralOff_SPKx_9d	11.0322	15.4579	0.00471838	1	2	scrabble	235	-0.167073
20200313_1636_F	neuralOff_SPKx_10a	43.8067	58.1455	0.00128421	1	2	scrabble	236	-0.140643
20200313_1636_F	neuralOff_SPKx_11a	3.5735	5.82832	0.0437368	1	2	scrabble	237	-0.239828
20200313_1636_F	neuralOff_SPKx_11b	70.604	74.6691	0.206018	0	2	scrabble	238	-0.0279824
20200313_1636_F	neuralOff_SPKx_12e	16.4071	17.3706	0.523857	0	2	scrabble	239	-0.0285257
20200313_1636_F	neuralOff_SPKx_12f	30.8307	29.436	0.543151	0	2	scrabble	240	0.0231422
20200313_1636_F	neuralOff_SPKx_13a	16.6879	21.717	0.00180499	1	2	scrabble	241	-0.130947
20200313_1636_F	neuralOff_SPKx_13b	21.1451	26.3802	0.0132278	1	2	scrabble	242	-0.110155
20200313_1636_F	neuralOff_SPKx_14b	44.0735	55.8881	0.00010042	1	2	scrabble	243	-0.118191
20200313_1636_F	neuralOff_SPKx_15e	18.9815	25.3728	0.0117501	1	2	scrabble	244	-0.144097
20200313_1636_F	neuralOff_SPKx_16c	17.1465	17.5869	0.835463	0	2	scrabble	245	-0.0126802
20200313_1636_F	neuralOff_SPKx_16d	11.3057	11.4991	0.871436	0	2	scrabble	246	-0.00847987
20200313_1636_F	neuralOff_SPKx_16e	12.0186	13.353	0.293988	0	2	scrabble	247	-0.0525945
20200316_1241_B	neuralOff_SPKx_1d	22.1069	27.6734	0.0437931	1	2	scrabble	248	-0.111821
20200316_1241_B	neuralOff_SPKx_3a	24.031	29.3703	0.0120364	1	2	scrabble	249	-0.0999852
20200316_1241_B	neuralOff_SPKx_3b	19.5137	21.2549	0.282333	0	2	scrabble	250	-0.0427087
20200316_1241_B	neuralOff_SPKx_4d	37.4328	49.3502	0.000656681	1	2	scrabble	251	-0.137325
20200316_1241_B	neuralOff_SPKx_5b	48.0985	49.3517	0.681602	0	2	scrabble	252	-0.0128594
20200316_1241_B	neuralOff_SPKx_5c	28.9571	37.0782	0.00760041	1	2	scrabble	253	-0.122981
20200316_1241_B	neuralOff_SPKx_5d	33.1662	40.3029	0.00885198	1	2	scrabble	254	-0.0971385
20200316_1241_B	neuralOff_SPKx_6b	10.8876	13.2001	0.0468106	1	2	scrabble	255	-0.0960033
20200316_1241_B	neuralOff_SPKx_6d	40.4448	42.785	0.346175	0	2	scrabble	256	-0.028117
20200316_1241_B	neuralOff_SPKx_6e	28.3627	28.4675	0.960415	0	2	scrabble	257	-0.00184563
20200316_1241_B	neuralOff_SPKx_7e	48.864	53.2261	0.0865087	0	2	scrabble	258	-0.042728
20200316_1241_B	neuralOff_SPKx_8d	35.7759	44.8644	0.00182475	1	2	scrabble	259	-0.112704
20200316_1241_B	neuralOff_SPKx_9d	25.9355	30.6802	0.0778525	0	2	scrabble	260	-0.0838059
20200316_1241_B	neuralOff_SPKx_9e	16.3719	24.2957	0.0010316	1	2	scrabble	261	-0.194843
20200316_1241_B	neuralOff_SPKx_10a	18.0398	25.7899	0.000543075	1	2	scrabble	262	-0.176823
20200316_1241_B	neuralOff_SPKx_11c	41.2178	60.241	5.76148e-06	1	2	scrabble	263	-0.187497
20200316_1241_B	neuralOff_SPKx_13c	50.3108	64.6676	0.000110327	1	2	scrabble	264	-0.124865
20200316_1241_B	neuralOff_SPKx_14c	64.0087	77.0263	0.00386567	1	2	scrabble	265	-0.0923002
20200317_1231_A	neuralOff_SPKx_1a	36.6046	37.5399	0.698077	0	2	scrabble	266	-0.0126141
20200317_1231_A	neuralOff_SPKx_2a	36.0739	40.0267	0.16048	0	2	scrabble	267	-0.0519413
20200317_1231_A	neuralOff_SPKx_3c	33.7368	42.6293	0.00497777	1	2	scrabble	268	-0.116446
20200317_1231_A	neuralOff_SPKx_4a	21.4356	24.5386	0.111454	0	2	scrabble	269	-0.0674948
20200317_1231_A	neuralOff_SPKx_5c	36.5017	45.769	0.00513672	1	2	scrabble	270	-0.112644
20200317_1231_A	neuralOff_SPKx_6b	69.3375	80.5521	0.00155151	1	2	scrabble	271	-0.0748191
20200317_1231_A	neuralOff_SPKx_7c	19.8409	24.2307	0.011077	1	2	scrabble	272	-0.0996052
20200317_1231_A	neuralOff_SPKx_8a	95.8356	103.29	0.0396311	1	2	scrabble	273	-0.037438
20200317_1231_A	neuralOff_SPKx_9b	82.1886	100.508	9.94145e-06	1	2	scrabble	274	-0.100271
20200317_1231_A	neuralOff_SPKx_10c	75.4606	110.976	1.63004e-08	1	2	scrabble	275	-0.190497
20200317_1231_A	neuralOff_SPKx_11b	22.5073	43.3133	2.65586e-08	1	2	scrabble	276	-0.316102
20200317_1231_A	neuralOff_SPKx_11c	32.4484	40.9598	4.73329e-05	1	2	scrabble	277	-0.115947
20200317_1231_A	neuralOff_SPKx_13c	30.8923	44.6325	0.000209424	1	2	scrabble	278	-0.181929
20200317_1231_A	neuralOff_SPKx_14c	17.8571	25.0922	0.00761732	1	2	scrabble	279	-0.168457
20200317_1231_A	neuralOff_SPKx_14d	17.1001	26.1591	2.08511e-05	1	2	scrabble	280	-0.209414
20200317_1231_A	neuralOff_SPKx_16a	22.0008	28.9011	0.00914687	1	2	scrabble	281	-0.135562
20200317_1409_C	neuralOff_SPKx_5b	396.312	400.884	0.555334	0	2	scrabble	282	-0.00573453
20200317_1409_C	neuralOff_SPKx_6a	74.5411	78.164	0.10614	0	2	scrabble	283	-0.0237243
20200317_1409_C	neuralOff_SPKx_7c	72.5638	74.85	0.562358	0	2	scrabble	284	-0.0155086
20200317_1409_C	neuralOff_SPKx_8b	88.38	86.0012	0.417427	0	2	scrabble	285	0.0136417
20200317_1409_C	neuralOff_SPKx_9b	36.3428	35.5094	0.808397	0	2	scrabble	286	0.0115993
20200317_1409_C	neuralOff_SPKx_9c	21.9036	21.091	0.675272	0	2	scrabble	287	0.0189002
20200317_1409_C	neuralOff_SPKx_10c	24.9148	28.8483	0.011424	1	2	scrabble	288	-0.0731634
20200317_1409_C	neuralOff_SPKx_11a	16.4679	18.4763	0.209349	0	2	scrabble	289	-0.0574758
20200317_1409_C	neuralOff_SPKx_12a	30.4103	34.9469	0.0664519	0	2	scrabble	290	-0.0694111
20200317_1409_C	neuralOff_SPKx_13b	38.9505	39.6459	0.673677	0	2	scrabble	291	-0.00884807
20200317_1409_C	neuralOff_SPKx_13c	39.7914	45.2977	0.0175628	1	2	scrabble	292	-0.0647119
20200317_1520_F	neuralOff_SPKx_2b	47.1501	51.7544	0.068324	0	2	scrabble	293	-0.0465532
20200317_1520_F	neuralOff_SPKx_3a	5.82197	10.3274	0.000366494	1	2	scrabble	294	-0.278985
20200317_1520_F	neuralOff_SPKx_4a	4.96209	5.4366	0.48583	0	2	scrabble	295	-0.0456316
20200317_1520_F	neuralOff_SPKx_6b	24.175	28.5714	0.0381482	1	2	scrabble	296	-0.0833499
20200317_1520_F	neuralOff_SPKx_7a	50.9606	58.2086	0.00476054	1	2	scrabble	297	-0.0663924
20200317_1520_F	neuralOff_SPKx_7b	41.0735	60.8726	4.70126e-08	1	2	scrabble	298	-0.194211
20200317_1520_F	neuralOff_SPKx_8a	52.9581	59.6688	0.014085	1	2	scrabble	299	-0.0595837
20200317_1520_F	neuralOff_SPKx_8b	65.8961	78.2395	0.0142128	1	2	scrabble	300	-0.0856377
20200317_1520_F	neuralOff_SPKx_9a	106.578	122.939	0.00021677	1	2	scrabble	301	-0.0712851
20200317_1520_F	neuralOff_SPKx_10b	101.945	111.246	0.0227855	1	2	scrabble	302	-0.0436277
20200317_1520_F	neuralOff_SPKx_11a	36.2767	41.3382	0.115359	0	2	scrabble	303	-0.0652128
20200317_1520_F	neuralOff_SPKx_12b	71.6714	75.1637	0.228765	0	2	scrabble	304	-0.0237835
20200317_1520_F	neuralOff_SPKx_16d	59.8319	64.5488	0.170476	0	2	scrabble	305	-0.0379229
