# Supplementary material for: Neuronal congruency effects in macaque prefrontal cortex
Source: Nat Commun. 2022 Aug 10;13:4702. doi: 10.1038/s41467-022-32382-1 (PMC9365805; doi:10.1038/s41467-022-32382-1)
Supplement: Supplementary file 4 — Supplementary Data 1 [file 41467_2022_32382_MOESM4_ESM.zip › data_submit/data/Fig5/risk_LBUCong0_-500_0_LBUIncon0.xlsx]

## Sheet: Sheet1
runname	neuron	mean1	mean2	p1	h1	sm	monkeyname	numbers	mi
0708_1351_C	neuralOff_SPKx_6a	12.2689	12.2307	0.969861	0	1	risk	1	0.00155801
0708_1351_C	neuralOff_SPKx_10a	25.7712	28.5984	0.0616162	0	1	risk	2	-0.0520005
0708_1351_C	neuralOff_SPKx_10b	24.8413	30.845	0.00588081	1	1	risk	3	-0.107814
0708_1351_C	neuralOff_SPKx_10d	11.9087	6.89153	7.70472e-05	1	1	risk	4	0.26687
0716_1228_A	neuralOff_SPKx_6c	1.80532	3.39551	0.113345	0	1	risk	5	-0.305757
0716_1228_A	neuralOff_SPKx_14a	12.4807	9.18769	0.02732	1	1	risk	6	0.151974
0716_1433_C	neuralOff_SPKx_7a	5.1424	7.74549	0.0376657	1	1	risk	7	-0.20198
0715_1418_C	neuralOff_SPKx_13a	6.82343	4.76986	0.0340452	1	1	risk	8	0.177135
0715_1418_C	neuralOff_SPKx_14b	0.181046	0.0588235	0.279803	0	1	risk	9	0.509537
0715_1418_C	neuralOff_SPKx_15c	12.5718	11.8949	0.608331	0	1	risk	10	0.0276649
0714_1221_A	neuralOff_SPKx_2a	6.34788	8.51988	0.0172312	1	1	risk	11	-0.146087
0714_1221_A	neuralOff_SPKx_9a	29.4853	28.9753	0.80329	0	1	risk	12	0.00872302
0714_1221_A	neuralOff_SPKx_10a	22.1927	23.1893	0.39656	0	1	risk	13	-0.0219619
0714_1221_A	neuralOff_SPKx_11a	6.17638	5.51437	0.363585	0	1	risk	14	0.0566262
0714_1221_A	neuralOff_SPKx_13a	9.82903	10.2638	0.736603	0	1	risk	15	-0.0216397
0714_1221_A	neuralOff_SPKx_14d	15.5211	17.0986	0.228937	0	1	risk	16	-0.0483612
0714_1335_C	neuralOff_SPKx_6b	5.03818	4.29644	0.308661	0	1	risk	17	0.0794615
0714_1335_C	neuralOff_SPKx_9a	20.4206	19.6512	0.690372	0	1	risk	18	0.0192004
0714_1335_C	neuralOff_SPKx_9b	10.4883	8.50597	0.149138	0	1	risk	19	0.104366
0714_1335_C	neuralOff_SPKx_9c	19.4572	20.0769	0.552475	0	1	risk	20	-0.0156754
0714_1335_C	neuralOff_SPKx_12d	13.2447	11.2483	0.11479	0	1	risk	21	0.0815098
0714_1335_C	neuralOff_SPKx_13c	30.7146	32.1531	0.467374	0	1	risk	22	-0.022882
0714_1335_C	neuralOff_SPKx_14a	33.3198	34.8475	0.559024	0	1	risk	23	-0.0224111
0714_1335_C	neuralOff_SPKx_14d	8.27243	7.52633	0.398547	0	1	risk	24	0.0472247
0714_1335_C	neuralOff_SPKx_15a	8.83993	8.34584	0.426456	0	1	risk	25	0.0287499
0714_1335_C	neuralOff_SPKx_16a	3.04718	1.3279	0.00128917	1	1	risk	26	0.392972
0709_1346_A	neuralOff_SPKx_13a	4.06725	4.41315	0.702366	0	1	risk	27	-0.0407882
0709_1346_A	neuralOff_SPKx_16a	3.20943	1.56388	0.0211678	1	1	risk	28	0.34474
0717_1333_E	neuralOff_SPKx_5a	6.90763	8.41204	0.219646	0	1	risk	29	-0.0982012
0717_1333_E	neuralOff_SPKx_13a	8.31032	9.52906	0.448099	0	1	risk	30	-0.0683175
0717_1059_A	neuralOff_SPKx_14U	67.8021	62.8013	0.0421287	1	1	risk	31	0.0382902
0717_1059_A	neuralOff_SPKx_15b	6.24213	8.67822	0.00488304	1	1	risk	32	-0.163273
0717_1219_C	neuralOff_SPKx_2b	26.4244	23.3858	0.185379	0	1	risk	33	0.0610034
0717_1219_C	neuralOff_SPKx_14b	51.7366	58.5708	0.105982	0	1	risk	34	-0.0619559
0717_1219_C	neuralOff_SPKx_15b	14.6671	18.9107	0.00109441	1	1	risk	35	-0.126381
0717_1219_C	neuralOff_SPKx_15c	4.29414	1.07161	5.94395e-05	1	1	risk	36	0.600576
0825_1141_B	neuralOff_SPKx_2a	4.39682	2.40136	0.0152769	1	1	risk	37	0.293529
0825_1141_B	neuralOff_SPKx_3b	5.21871	5.98617	0.338906	0	1	risk	38	-0.0684934
0825_1141_B	neuralOff_SPKx_8a	0.909079	2.01227	0.00669735	1	1	risk	39	-0.37763
0825_1141_B	neuralOff_SPKx_8b	5.47407	6.69476	0.0979751	0	1	risk	40	-0.100313
0825_1141_B	neuralOff_SPKx_8c	6.83885	7.03863	0.828904	0	1	risk	41	-0.014396
0825_1141_B	neuralOff_SPKx_9b	3.7502	3.92208	0.755043	0	1	risk	42	-0.0224021
0825_1141_B	neuralOff_SPKx_11c	32.1586	31.791	0.893623	0	1	risk	43	0.00574785
0825_1141_B	neuralOff_SPKx_15a	8.71926	5.49285	0.010605	1	1	risk	44	0.227018
0825_1141_B	neuralOff_SPKx_16b	13.7097	19.9431	0.00517897	1	1	risk	45	-0.185225
0825_1236_C	neuralOff_SPKx_4b	19.1618	15.2856	0.0891734	0	1	risk	46	0.112524
0825_1236_C	neuralOff_SPKx_5b	22.257	20.6055	0.317648	0	1	risk	47	0.0385295
0825_1236_C	neuralOff_SPKx_5c	18.4261	19.2266	0.653807	0	1	risk	48	-0.0212609
0825_1236_C	neuralOff_SPKx_6a	42.8852	33.0884	0.000278671	1	1	risk	49	0.12895
0825_1236_C	neuralOff_SPKx_7a	4.92238	5.50564	0.492896	0	1	risk	50	-0.0559324
0825_1236_C	neuralOff_SPKx_7b	38.56	31.0047	0.00304316	1	1	risk	51	0.108609
0825_1236_C	neuralOff_SPKx_7c	16.5978	14.6038	0.205028	0	1	risk	52	0.0639057
0825_1236_C	neuralOff_SPKx_10a	20.9847	16.2446	0.0175857	1	1	risk	53	0.127321
0825_1329_E	neuralOff_SPKx_3b	4.9727	4.74127	0.736516	0	1	risk	54	0.0238243
0825_1329_E	neuralOff_SPKx_5a	8.19356	6.54876	0.160863	0	1	risk	55	0.11157
0825_1329_E	neuralOff_SPKx_13a	23.1718	30.2728	0.0249584	1	1	risk	56	-0.132867
0825_1329_E	neuralOff_SPKx_13b	24.6188	22.4616	0.169295	0	1	risk	57	0.0458189
0825_1329_E	neuralOff_SPKx_14b	34.557	31.9857	0.103186	0	1	risk	58	0.038642
0825_1329_E	neuralOff_SPKx_14c	17.495	15.3109	0.149068	0	1	risk	59	0.0665785
0825_1329_E	neuralOff_SPKx_14d	14.6911	15.6356	0.651493	0	1	risk	60	-0.0311468
0825_1329_E	neuralOff_SPKx_14e	6.63418	7.27215	0.52634	0	1	risk	61	-0.0458757
0825_1329_E	neuralOff_SPKx_16a	15.8874	13.8953	0.12564	0	1	risk	62	0.0668885
0826_1059_A	neuralOff_SPKx_3b	25.5167	23.305	0.184678	0	1	risk	63	0.0453016
0826_1059_A	neuralOff_SPKx_4a	2.7386	1.67852	0.0729209	0	1	risk	64	0.239995
0826_1059_A	neuralOff_SPKx_4b	11.1965	12.6083	0.318583	0	1	risk	65	-0.0593053
0826_1059_A	neuralOff_SPKx_4d	23.3194	14.9441	0.000222846	1	1	risk	66	0.218885
0826_1059_A	neuralOff_SPKx_5a	5.00927	4.63073	0.720078	0	1	risk	67	0.0392679
0826_1059_A	neuralOff_SPKx_6a	11.8783	13.0362	0.527767	0	1	risk	68	-0.0464739
0826_1059_A	neuralOff_SPKx_13a	8.16869	8.0818	0.937439	0	1	risk	69	0.00534665
0826_1059_A	neuralOff_SPKx_14a	23.701	21.1485	0.223792	0	1	risk	70	0.0569113
0826_1059_A	neuralOff_SPKx_14b	18.3185	13.9513	0.00226694	1	1	risk	71	0.135335
0826_1059_A	neuralOff_SPKx_14c	14.7634	14.3625	0.848015	0	1	risk	72	0.0137666
0826_1059_A	neuralOff_SPKx_15b	13.4161	10.5672	0.00361682	1	1	risk	73	0.118788
0826_1059_A	neuralOff_SPKx_16a	14.2987	11.3455	0.0301823	1	1	risk	74	0.115162
0826_1059_A	neuralOff_SPKx_16b	2.81145	4.2612	0.0273749	1	1	risk	75	-0.204978
0826_1059_A	neuralOff_SPKx_16c	26.4351	23.3687	0.296982	0	1	risk	76	0.0615691
0826_1352_F	neuralOff_SPKx_1c	15.8052	18.2695	0.162694	0	1	risk	77	-0.0723217
0826_1352_F	neuralOff_SPKx_2b	9.06212	10.3021	0.234318	0	1	risk	78	-0.0640342
0826_1352_F	neuralOff_SPKx_3a	4.82035	9.68627	1.68062e-05	1	1	risk	79	-0.335428
0826_1352_F	neuralOff_SPKx_4a	10.6139	14.9316	0.000892694	1	1	risk	80	-0.169022
0826_1352_F	neuralOff_SPKx_5c	36.0747	26.0388	7.7463e-05	1	1	risk	81	0.161572
0826_1352_F	neuralOff_SPKx_6a	18.3755	13.5862	0.000229215	1	1	risk	82	0.149847
0826_1352_F	neuralOff_SPKx_6b	14.9359	15.135	0.855243	0	1	risk	83	-0.00662094
0826_1352_F	neuralOff_SPKx_7b	14.5506	13.2025	0.102988	0	1	risk	84	0.0485781
0826_1352_F	neuralOff_SPKx_7d	12.5035	15.1447	0.148581	0	1	risk	85	-0.0955301
0826_1352_F	neuralOff_SPKx_8a	25.5712	25.3531	0.84639	0	1	risk	86	0.00428252
0826_1352_F	neuralOff_SPKx_8b	19.4587	17.5673	0.145756	0	1	risk	87	0.0510826
0826_1352_F	neuralOff_SPKx_8c	15.7872	15.405	0.772232	0	1	risk	88	0.0122539
0826_1352_F	neuralOff_SPKx_9a	2.05736	1.24331	0.11441	0	1	risk	89	0.246633
0826_1352_F	neuralOff_SPKx_9b	28.0342	27.8031	0.889655	0	1	risk	90	0.00413951
0826_1352_F	neuralOff_SPKx_10a	11.5273	9.52491	0.0278928	1	1	risk	91	0.0951142
0826_1352_F	neuralOff_SPKx_11a	13.7355	11.6199	0.0537177	0	1	risk	92	0.0834388
0826_1352_F	neuralOff_SPKx_11b	12.8861	13.1442	0.883876	0	1	risk	93	-0.00991364
0826_1352_F	neuralOff_SPKx_12a	8.60628	9.18516	0.677811	0	1	risk	94	-0.0325373
0826_1352_F	neuralOff_SPKx_12b	8.50996	6.60508	0.0693013	0	1	risk	95	0.126026
0826_1352_F	neuralOff_SPKx_13b	38.4595	31.5331	0.00733049	1	1	risk	96	0.098959
0826_1352_F	neuralOff_SPKx_16a	5.56688	4.26067	0.132952	0	1	risk	97	0.132913
0826_1352_F	neuralOff_SPKx_16b	11.4537	12.6893	0.29731	0	1	risk	98	-0.0511806
0826_1352_F	neuralOff_SPKx_16d	9.50411	8.83983	0.556913	0	1	risk	99	0.0362127
0826_1206_B	neuralOff_SPKx_3a	2.77273	1.69787	0.173436	0	1	risk	100	0.240427
0826_1206_B	neuralOff_SPKx_4c	3.49703	2.23711	0.0700024	0	1	risk	101	0.219721
0826_1206_B	neuralOff_SPKx_5b	4.14779	4.64093	0.455172	0	1	risk	102	-0.0561111
0826_1206_B	neuralOff_SPKx_6a	3.9397	2.20635	0.0489314	1	1	risk	103	0.282026
0826_1206_B	neuralOff_SPKx_6c	7.46363	4.88592	0.000352748	1	1	risk	104	0.208729
0826_1206_B	neuralOff_SPKx_7e	24.8694	20.7121	0.0351754	1	1	risk	105	0.0912051
0826_1206_B	neuralOff_SPKx_9a	27.9598	10.0552	1.22282e-05	1	1	risk	106	0.470987
0826_1206_B	neuralOff_SPKx_10b	25.3495	17.1148	0.000194125	1	1	risk	107	0.193919
0826_1206_B	neuralOff_SPKx_10c	9.52487	7.3005	0.0293394	1	1	risk	108	0.132203
0826_1206_B	neuralOff_SPKx_10d	14.6617	7.68368	3.43975e-05	1	1	risk	109	0.31228
0826_1206_B	neuralOff_SPKx_11a	7.21879	5.12657	0.0537601	0	1	risk	110	0.169474
0826_1206_B	neuralOff_SPKx_11d	29.5154	21.6804	1.1525e-05	1	1	risk	111	0.153039
0826_1206_B	neuralOff_SPKx_11e	27.5027	19.6403	2.4838e-06	1	1	risk	112	0.166778
0826_1206_B	neuralOff_SPKx_12a	11.4568	8.35958	0.00557917	1	1	risk	113	0.156295
0826_1206_B	neuralOff_SPKx_12b	26.9977	20.1735	0.00130624	1	1	risk	114	0.14467
0826_1206_B	neuralOff_SPKx_12c	3.65011	1.56202	0.00321504	1	1	risk	115	0.400621
0826_1206_B	neuralOff_SPKx_12d	7.48829	6.25874	0.173887	0	1	risk	116	0.0894415
0826_1206_B	neuralOff_SPKx_13a	16.3449	14.9424	0.263206	0	1	risk	117	0.0448267
0826_1206_B	neuralOff_SPKx_13c	9.2033	9.1573	0.967542	0	1	risk	118	0.00250554
0826_1206_B	neuralOff_SPKx_14a	14.889	22.3855	1.84972e-05	1	1	risk	119	-0.201114
0826_1206_B	neuralOff_SPKx_14c	6.90279	6.70186	0.822738	0	1	risk	120	0.0147694
0826_1206_B	neuralOff_SPKx_16a	11.1133	9.09864	0.0576492	0	1	risk	121	0.0996775
0826_1458_H	neuralOff_SPKx_1a	19.0869	17.3559	0.208059	0	1	risk	122	0.0474983
0826_1458_H	neuralOff_SPKx_4a	14.1377	15.7001	0.360481	0	1	risk	123	-0.0523626
0826_1458_H	neuralOff_SPKx_6a	60.9812	43.0142	4.02109e-07	1	1	risk	124	0.172767
0826_1458_H	neuralOff_SPKx_7a	25.9099	38.825	6.61581e-07	1	1	risk	125	-0.199507
0826_1458_H	neuralOff_SPKx_7b	21.8464	31.8043	1.77344e-05	1	1	risk	126	-0.185606
0826_1458_H	neuralOff_SPKx_11a	12.0758	11.4493	0.619334	0	1	risk	127	0.0266316
0708_1351_C	neuralOff_SPKx_1a	25.6133	23.5996	0.39847	0	2	risk	128	0.0409176
0708_1351_C	neuralOff_SPKx_2b	55.615	51.9679	0.0870663	0	2	risk	129	0.0338997
0708_1351_C	neuralOff_SPKx_3b	34.3955	30.0175	0.0125578	1	2	risk	130	0.067967
0708_1351_C	neuralOff_SPKx_5a	30.3445	26.4382	0.0391348	1	2	risk	131	0.0687923
0708_1351_C	neuralOff_SPKx_6b	12.2899	13.1098	0.243789	0	2	risk	132	-0.032279
0708_1351_C	neuralOff_SPKx_6c	45.6407	46.2649	0.672656	0	2	risk	133	-0.00679184
0708_1351_C	neuralOff_SPKx_7a	33.3527	34.9595	0.520276	0	2	risk	134	-0.0235224
0708_1351_C	neuralOff_SPKx_9b	78.077	71.3379	0.0280841	1	2	risk	135	0.0451035
0708_1351_C	neuralOff_SPKx_10e	36.1413	37.1065	0.659665	0	2	risk	136	-0.0131769
0708_1351_C	neuralOff_SPKx_11b	37.4118	37.6385	0.925883	0	2	risk	137	-0.00301979
0708_1351_C	neuralOff_SPKx_14a	16.2268	17.12	0.605886	0	2	risk	138	-0.0267856
0708_1351_C	neuralOff_SPKx_14b	17.9462	20.1094	0.184705	0	2	risk	139	-0.0568444
0716_1228_A	neuralOff_SPKx_2c	23.8394	22.2671	0.321987	0	2	risk	140	0.0341002
0716_1228_A	neuralOff_SPKx_3b	27.314	26.71	0.719509	0	2	risk	141	0.0111797
0716_1228_A	neuralOff_SPKx_4b	10.6676	9.28063	0.413221	0	2	risk	142	0.0695271
0716_1228_A	neuralOff_SPKx_15b	51.2588	46.6095	0.152493	0	2	risk	143	0.0475053
0716_1433_C	neuralOff_SPKx_7b	3.26716	5.50447	0.0198171	1	2	risk	144	-0.255062
0715_1418_C	neuralOff_SPKx_1b	12.4843	12.5947	0.933719	0	2	risk	145	-0.00440148
0715_1418_C	neuralOff_SPKx_1c	44.8508	42.6288	0.37706	0	2	risk	146	0.0254001
0715_1418_C	neuralOff_SPKx_3a	25.3659	25.4458	0.971643	0	2	risk	147	-0.00157191
0715_1418_C	neuralOff_SPKx_3b	51.4077	49.4835	0.506503	0	2	risk	148	0.0190723
0715_1418_C	neuralOff_SPKx_7b	21.1914	20.6585	0.720526	0	2	risk	149	0.012734
0715_1418_C	neuralOff_SPKx_14d	34.7875	35.818	0.645512	0	2	risk	150	-0.014595
0714_1221_A	neuralOff_SPKx_1b	28.7774	26.0964	0.198772	0	2	risk	151	0.0488591
0714_1221_A	neuralOff_SPKx_2b	33.2685	35.4884	0.29591	0	2	risk	152	-0.0322862
0714_1221_A	neuralOff_SPKx_2c	41.3678	39.5378	0.486386	0	2	risk	153	0.0226182
0714_1221_A	neuralOff_SPKx_4a	24.7971	20.3079	0.0221623	1	2	risk	154	0.0995281
0714_1221_A	neuralOff_SPKx_4b	32.6983	37.8656	0.0222967	1	2	risk	155	-0.0732285
0714_1221_A	neuralOff_SPKx_5b	28.2957	26.7017	0.325493	0	2	risk	156	0.0289832
0714_1221_A	neuralOff_SPKx_6c	35.7268	33.8013	0.453253	0	2	risk	157	0.0276949
0714_1221_A	neuralOff_SPKx_9b	21.7366	19.789	0.13729	0	2	risk	158	0.0469001
0714_1221_A	neuralOff_SPKx_10b	31.581	28.5206	0.0787894	0	2	risk	159	0.0509202
0714_1221_A	neuralOff_SPKx_10c	13.1471	13.9526	0.648858	0	2	risk	160	-0.0297219
0714_1221_A	neuralOff_SPKx_13c	19.8175	19.1184	0.619066	0	2	risk	161	0.0179557
0714_1221_A	neuralOff_SPKx_16b	56.8269	61.0222	0.215864	0	2	risk	162	-0.0355988
0714_1335_C	neuralOff_SPKx_1a	41.3238	37.3422	0.0674641	0	2	risk	163	0.0506134
0714_1335_C	neuralOff_SPKx_3b	29.3432	29.3602	0.995372	0	2	risk	164	-0.00028923
0714_1335_C	neuralOff_SPKx_4b	29.0513	27.8071	0.481328	0	2	risk	165	0.0218839
0714_1335_C	neuralOff_SPKx_4c	41.0547	37.0546	0.0631592	0	2	risk	166	0.0512117
0714_1335_C	neuralOff_SPKx_5a	30.8819	34.1717	0.178876	0	2	risk	167	-0.0505698
0714_1335_C	neuralOff_SPKx_5b	31.4425	33.1536	0.413075	0	2	risk	168	-0.0264882
0714_1335_C	neuralOff_SPKx_6c	47.7463	48.8961	0.549233	0	2	risk	169	-0.0118971
0714_1335_C	neuralOff_SPKx_6d	46.2593	45.045	0.598844	0	2	risk	170	0.0132993
0714_1335_C	neuralOff_SPKx_9d	27.1739	23.19	0.0148174	1	2	risk	171	0.0791014
0714_1335_C	neuralOff_SPKx_10a	30.0608	31.2788	0.534927	0	2	risk	172	-0.0198576
0714_1335_C	neuralOff_SPKx_11d	0.316564	0.290476	0.899924	0	2	risk	173	0.0429748
0714_1335_C	neuralOff_SPKx_15b	25.5488	29.4096	0.0631148	0	2	risk	174	-0.0702495
0714_1335_C	neuralOff_SPKx_16b	26.2577	23.3813	0.145385	0	2	risk	175	0.0579461
0709_1346_A	neuralOff_SPKx_1a	49.0521	43.3696	0.0201529	1	2	risk	176	0.0614848
0709_1346_A	neuralOff_SPKx_2b	62.3576	60.1264	0.524736	0	2	risk	177	0.0182161
0709_1346_A	neuralOff_SPKx_3a	41.8251	40.4365	0.635671	0	2	risk	178	0.016881
0709_1346_A	neuralOff_SPKx_5b	17.6013	15.7795	0.241313	0	2	risk	179	0.0545748
0709_1346_A	neuralOff_SPKx_8b	55.5833	51.5693	0.235022	0	2	risk	180	0.0374601
0709_1346_A	neuralOff_SPKx_9b	15.7232	15.3428	0.744908	0	2	risk	181	0.0122449
0709_1346_A	neuralOff_SPKx_9c	33.0122	29.2224	0.062931	0	2	risk	182	0.0608954
0709_1346_A	neuralOff_SPKx_10b	42.3699	45.4948	0.252018	0	2	risk	183	-0.035565
0709_1346_A	neuralOff_SPKx_11b	27.0342	27.7066	0.75825	0	2	risk	184	-0.0122831
0709_1346_A	neuralOff_SPKx_13b	13.8227	12.0029	0.307692	0	2	risk	185	0.0704645
0709_1346_A	neuralOff_SPKx_13c	36.8617	36.6661	0.945889	0	2	risk	186	0.00266059
0709_1346_A	neuralOff_SPKx_14a	49.3786	51.9433	0.580564	0	2	risk	187	-0.0253122
0709_1346_A	neuralOff_SPKx_16c	34.7693	37.3229	0.235633	0	2	risk	188	-0.0354213
0717_1333_E	neuralOff_SPKx_3a	17.0231	14.8399	0.166138	0	2	risk	189	0.0685201
0717_1333_E	neuralOff_SPKx_4b	35.345	34.6057	0.730928	0	2	risk	190	0.0105688
0717_1333_E	neuralOff_SPKx_14a	42.2742	47.2793	0.0364712	1	2	risk	191	-0.0558892
0717_1059_A	neuralOff_SPKx_2a	52.4076	54.396	0.398041	0	2	risk	192	-0.0186179
0717_1059_A	neuralOff_SPKx_3a	71.5126	69.1481	0.471885	0	2	risk	193	0.0168099
0717_1059_A	neuralOff_SPKx_4a	46.9208	50.4777	0.171558	0	2	risk	194	-0.0365194
0717_1219_C	neuralOff_SPKx_1b	55.8678	48.1344	0.0265986	1	2	risk	195	0.0743578
0717_1219_C	neuralOff_SPKx_14d	16.5787	17.4928	0.442701	0	2	risk	196	-0.0268291
0717_1219_C	neuralOff_SPKx_14e	25.553	23.4754	0.280868	0	2	risk	197	0.0423745
0717_1219_C	neuralOff_SPKx_15d	41.397	35.0001	0.0238388	1	2	risk	198	0.0837327
0717_1219_C	neuralOff_SPKx_16b	12.2708	12.9344	0.628564	0	2	risk	199	-0.0263264
0825_1141_B	neuralOff_SPKx_3d	41.3548	36.3074	0.103565	0	2	risk	200	0.0649915
0825_1141_B	neuralOff_SPKx_5a	27.7531	30.4465	0.25641	0	2	risk	201	-0.0462786
0825_1141_B	neuralOff_SPKx_6a	24.3667	26.6047	0.238836	0	2	risk	202	-0.0439081
0825_1141_B	neuralOff_SPKx_10b	81.3385	74.8871	0.0530725	0	2	risk	203	0.0412949
0825_1141_B	neuralOff_SPKx_11d	18.6465	18.8123	0.927604	0	2	risk	204	-0.00442814
0825_1141_B	neuralOff_SPKx_13a	18.6557	17.9384	0.70897	0	2	risk	205	0.0195996
0825_1141_B	neuralOff_SPKx_14c	54.0464	49.7015	0.165308	0	2	risk	206	0.0418791
0825_1236_C	neuralOff_SPKx_4d	45.9262	36.8888	0.000243032	1	2	risk	207	0.109127
0825_1236_C	neuralOff_SPKx_5d	16.7433	13.377	0.0432591	1	2	risk	208	0.111763
0825_1236_C	neuralOff_SPKx_6b	43.1673	40.3693	0.338318	0	2	risk	209	0.0334936
0825_1236_C	neuralOff_SPKx_7d	12.6394	10.7666	0.164486	0	2	risk	210	0.0800169
0825_1236_C	neuralOff_SPKx_13a	20.456	19.3865	0.612394	0	2	risk	211	0.0268433
0825_1236_C	neuralOff_SPKx_14c	29.1149	28.2203	0.679611	0	2	risk	212	0.0156028
0825_1329_E	neuralOff_SPKx_3c	22.2339	18.5665	0.00712116	1	2	risk	213	0.089885
0825_1329_E	neuralOff_SPKx_4a	30.5387	32.037	0.489995	0	2	risk	214	-0.0239446
0825_1329_E	neuralOff_SPKx_5b	22.075	19.4008	0.225822	0	2	risk	215	0.064478
0825_1329_E	neuralOff_SPKx_5c	23.3687	21.5787	0.306991	0	2	risk	216	0.039823
0825_1329_E	neuralOff_SPKx_6a	32.366	31.5063	0.723949	0	2	risk	217	0.0134591
0825_1329_E	neuralOff_SPKx_8d	34.0503	28.7619	0.00649945	1	2	risk	218	0.0841932
0825_1329_E	neuralOff_SPKx_13c	26.9689	25.5337	0.448066	0	2	risk	219	0.027336
0825_1329_E	neuralOff_SPKx_14f	9.07392	10.317	0.287724	0	2	risk	220	-0.0641052
0825_1329_E	neuralOff_SPKx_14g	30.243	27.8804	0.354061	0	2	risk	221	0.0406471
0825_1329_E	neuralOff_SPKx_15d	30.5339	27.2376	0.0519245	0	2	risk	222	0.0570573
0825_1329_E	neuralOff_SPKx_16c	28.6437	28.6023	0.983368	0	2	risk	223	0.000723099
0826_1059_A	neuralOff_SPKx_1b	39.3446	40.2344	0.742047	0	2	risk	224	-0.0111821
0826_1059_A	neuralOff_SPKx_3f	33.6132	28.5522	0.0150954	1	2	risk	225	0.0814119
0826_1059_A	neuralOff_SPKx_4e	43.3907	39.371	0.101335	0	2	risk	226	0.0485695
0826_1059_A	neuralOff_SPKx_5b	65.3018	64.8872	0.879505	0	2	risk	227	0.00318456
0826_1059_A	neuralOff_SPKx_6b	28.1148	34.0117	0.00880896	1	2	risk	228	-0.0949185
0826_1059_A	neuralOff_SPKx_13c	49.7538	45.5402	0.116583	0	2	risk	229	0.0442168
0826_1059_A	neuralOff_SPKx_14d	17.177	20.932	0.0708905	0	2	risk	230	-0.0985325
0826_1059_A	neuralOff_SPKx_14e	15.2932	13.7358	0.223584	0	2	risk	231	0.0536517
0826_1059_A	neuralOff_SPKx_15d	52.8154	46.2828	0.024647	1	2	risk	232	0.0659205
0826_1059_A	neuralOff_SPKx_16d	62.8238	58.8782	0.240716	0	2	risk	233	0.0324202
0826_1352_F	neuralOff_SPKx_1d	27.7615	29.159	0.341903	0	2	risk	234	-0.0245528
0826_1352_F	neuralOff_SPKx_3c	47.3197	44.542	0.379018	0	2	risk	235	0.0302377
0826_1352_F	neuralOff_SPKx_5d	40.6288	40.8709	0.909378	0	2	risk	236	-0.0029703
0826_1352_F	neuralOff_SPKx_6c	22.5201	17.8147	0.00968227	1	2	risk	237	0.11666
0826_1352_F	neuralOff_SPKx_7e	24.9338	22.2815	0.218734	0	2	risk	238	0.0561741
0826_1352_F	neuralOff_SPKx_8d	20.7872	19.138	0.381722	0	2	risk	239	0.0413082
0826_1352_F	neuralOff_SPKx_8e	7.21515	7.49805	0.710974	0	2	risk	240	-0.0192277
0826_1352_F	neuralOff_SPKx_9c	33.9301	34.0064	0.965443	0	2	risk	241	-0.00112275
0826_1352_F	neuralOff_SPKx_10c	38.3647	33.5967	0.0588456	0	2	risk	242	0.0662583
0826_1352_F	neuralOff_SPKx_11c	44.7528	41.9976	0.233693	0	2	risk	243	0.0317598
0826_1206_B	neuralOff_SPKx_1d	32.1636	27.6131	0.0576258	0	2	risk	244	0.0761253
0826_1206_B	neuralOff_SPKx_3d	31.3056	26.488	0.0186323	1	2	risk	245	0.0833592
0826_1206_B	neuralOff_SPKx_4d	24.8857	24.4137	0.757192	0	2	risk	246	0.0095751
0826_1206_B	neuralOff_SPKx_5e	39.0902	34.0981	0.112992	0	2	risk	247	0.0682091
0826_1206_B	neuralOff_SPKx_6e	44.6676	37.1024	0.00016923	1	2	risk	248	0.0925178
0826_1206_B	neuralOff_SPKx_7h	17.9172	15.1258	0.0788051	0	2	risk	249	0.0844791
0826_1206_B	neuralOff_SPKx_8d	46.4561	43.0374	0.257709	0	2	risk	250	0.0382009
0826_1206_B	neuralOff_SPKx_9d	28.3048	22.524	0.00163852	1	2	risk	251	0.113731
0826_1206_B	neuralOff_SPKx_10e	21.4465	15.3426	0.00405541	1	2	risk	252	0.165915
0826_1206_B	neuralOff_SPKx_10f	20.2639	14.4283	0.000335557	1	2	risk	253	0.168212
0826_1206_B	neuralOff_SPKx_11f	12.7297	7.69828	0.000955163	1	2	risk	254	0.2463
0826_1206_B	neuralOff_SPKx_11g	21.9421	18.3338	0.0530248	0	2	risk	255	0.0895893
0826_1206_B	neuralOff_SPKx_12e	17.026	12.3788	0.001233	1	2	risk	256	0.158043
0826_1206_B	neuralOff_SPKx_12f	6.15961	2.69719	0.000188126	1	2	risk	257	0.390934
0826_1206_B	neuralOff_SPKx_12g	5.07531	2.7453	0.0114469	1	2	risk	258	0.297933
0826_1206_B	neuralOff_SPKx_12h	49.3111	37.7498	0.000321739	1	2	risk	259	0.132796
0826_1206_B	neuralOff_SPKx_13e	13.2387	9.86089	0.0272137	1	2	risk	260	0.146227
0826_1206_B	neuralOff_SPKx_13f	27.2232	21.7594	0.0100873	1	2	risk	261	0.111545
0826_1206_B	neuralOff_SPKx_14d	26.518	27.2692	0.604461	0	2	risk	262	-0.0139653
0826_1206_B	neuralOff_SPKx_15a	55.5425	53.5186	0.401347	0	2	risk	263	0.0185576
0826_1206_B	neuralOff_SPKx_16b	33.5707	29.3745	0.0376695	1	2	risk	264	0.0666644
0826_1458_H	neuralOff_SPKx_1b	18.716	18.5039	0.874594	0	2	risk	265	0.0056962
0826_1458_H	neuralOff_SPKx_2a	33.6878	25.7681	0.000131709	1	2	risk	266	0.133204
0826_1458_H	neuralOff_SPKx_3a	24.0058	18.0688	0.00260222	1	2	risk	267	0.141106
0826_1458_H	neuralOff_SPKx_3b	37.1931	34.5699	0.198782	0	2	risk	268	0.0365544
0826_1458_H	neuralOff_SPKx_4b	43.5138	29.7981	4.09503e-07	1	2	risk	269	0.187087
0826_1458_H	neuralOff_SPKx_5a	96.5229	85.1508	0.0034376	1	2	risk	270	0.0625966
0826_1458_H	neuralOff_SPKx_7c	72.3869	58.0006	1.97929e-05	1	2	risk	271	0.110335
0826_1458_H	neuralOff_SPKx_8b	17.8252	17.4251	0.772854	0	2	risk	272	0.0113513
0826_1458_H	neuralOff_SPKx_11c	32.3136	29.7301	0.187757	0	2	risk	273	0.0416404
0826_1458_H	neuralOff_SPKx_14c	29.5166	25.8216	0.0930436	0	2	risk	274	0.0667705
0826_1458_H	neuralOff_SPKx_16c	18.6414	18.4649	0.914451	0	2	risk	275	0.00475807
