# Supplementary material for: Neuronal congruency effects in macaque prefrontal cortex
Source: Nat Commun. 2022 Aug 10;13:4702. doi: 10.1038/s41467-022-32382-1 (PMC9365805; doi:10.1038/s41467-022-32382-1)
Supplement: Supplementary file 4 — Supplementary Data 1 [file 41467_2022_32382_MOESM4_ESM.zip › data_submit/data/Fig5/risk_LTDCong0_-500_0_RTDIncon0.xlsx]

## Sheet: Sheet1
runname	neuron	mean1	mean2	p1	h1	sm	monkeyname	numbers	mi
0708_1351_C	neuralOff_SPKx_6a	9.19696	13.5177	0.00257979	1	1	risk	1	-0.190216
0708_1351_C	neuralOff_SPKx_10a	29.4022	32.5265	0.00289776	1	1	risk	2	-0.0504499
0708_1351_C	neuralOff_SPKx_10b	28.6052	30.7243	0.225755	0	1	risk	3	-0.0357172
0708_1351_C	neuralOff_SPKx_10d	10.2044	10.0319	0.892235	0	1	risk	4	0.00852697
0716_1228_A	neuralOff_SPKx_6c	2.6121	4.93803	0.0299312	1	1	risk	5	-0.308064
0716_1228_A	neuralOff_SPKx_14a	11.6166	9.76312	0.165122	0	1	risk	6	0.0866925
0716_1433_C	neuralOff_SPKx_7a	5.59622	6.56134	0.370497	0	1	risk	7	-0.0793843
0715_1418_C	neuralOff_SPKx_13a	6.76364	4.12152	0.013805	1	1	risk	8	0.242726
0715_1418_C	neuralOff_SPKx_14b	0.361523	0.631671	0.282824	0	1	risk	9	-0.271999
0715_1418_C	neuralOff_SPKx_15c	14.715	13.7617	0.397628	0	1	risk	10	0.033476
0714_1221_A	neuralOff_SPKx_2a	9.99863	7.09606	0.010635	1	1	risk	11	0.169794
0714_1221_A	neuralOff_SPKx_9a	33.55	29.7194	0.0946715	0	1	risk	12	0.0605443
0714_1221_A	neuralOff_SPKx_10a	23.5605	24.4838	0.597684	0	1	risk	13	-0.0192175
0714_1221_A	neuralOff_SPKx_11a	6.41747	5.042	0.216909	0	1	risk	14	0.12003
0714_1221_A	neuralOff_SPKx_13a	11.706	8.48729	0.00439337	1	1	risk	15	0.159397
0714_1221_A	neuralOff_SPKx_14d	18.3508	16.7812	0.218053	0	1	risk	16	0.0446764
0714_1335_C	neuralOff_SPKx_6b	4.44887	3.90611	0.422557	0	1	risk	17	0.0649629
0714_1335_C	neuralOff_SPKx_9a	19.5002	20.3869	0.536285	0	1	risk	18	-0.0222292
0714_1335_C	neuralOff_SPKx_9b	8.58503	8.50299	0.943758	0	1	risk	19	0.00480078
0714_1335_C	neuralOff_SPKx_9c	20.4781	18.4169	0.156123	0	1	risk	20	0.0529926
0714_1335_C	neuralOff_SPKx_12d	12.1418	16.4625	0.00435388	1	1	risk	21	-0.151052
0714_1335_C	neuralOff_SPKx_13c	30.7576	27.0478	0.102048	0	1	risk	22	0.0641769
0714_1335_C	neuralOff_SPKx_14a	34.5702	29.3394	0.00401265	1	1	risk	23	0.0818456
0714_1335_C	neuralOff_SPKx_14d	7.78342	7.254	0.537311	0	1	risk	24	0.0352064
0714_1335_C	neuralOff_SPKx_15a	8.35099	8.25302	0.925255	0	1	risk	25	0.00590037
0714_1335_C	neuralOff_SPKx_16a	2.40746	2.70847	0.622389	0	1	risk	26	-0.058837
0709_1346_A	neuralOff_SPKx_13a	4.00934	4.43365	0.607472	0	1	risk	27	-0.0502559
0709_1346_A	neuralOff_SPKx_16a	2.4766	1.27483	0.00627435	1	1	risk	28	0.320349
0717_1333_E	neuralOff_SPKx_5a	9.25729	10.4178	0.450218	0	1	risk	29	-0.0589853
0717_1333_E	neuralOff_SPKx_13a	11.3208	11.0324	0.836622	0	1	risk	30	0.0128997
0717_1059_A	neuralOff_SPKx_14U	69.657	64.1295	0.0194732	1	1	risk	31	0.0413159
0717_1059_A	neuralOff_SPKx_15b	6.53894	7.86149	0.0745928	0	1	risk	32	-0.091841
0717_1219_C	neuralOff_SPKx_2b	33.3494	24.6874	0.00261324	1	1	risk	33	0.149251
0717_1219_C	neuralOff_SPKx_14b	54.0498	56.9678	0.353454	0	1	risk	34	-0.0262848
0717_1219_C	neuralOff_SPKx_15b	19.4419	16.5498	0.0892635	0	1	risk	35	0.0803567
0717_1219_C	neuralOff_SPKx_15c	2.89596	1.92572	0.0456855	1	1	risk	36	0.201224
0825_1141_B	neuralOff_SPKx_2a	3.84275	2.7177	0.0484628	1	1	risk	37	0.17149
0825_1141_B	neuralOff_SPKx_3b	4.82571	4.75515	0.939285	0	1	risk	38	0.00736518
0825_1141_B	neuralOff_SPKx_8a	1.10899	0.895333	0.548621	0	1	risk	39	0.1066
0825_1141_B	neuralOff_SPKx_8b	5.10624	7.47557	0.0036451	1	1	risk	40	-0.188314
0825_1141_B	neuralOff_SPKx_8c	7.86049	6.90981	0.273125	0	1	risk	41	0.0643641
0825_1141_B	neuralOff_SPKx_9b	3.40294	4.0534	0.277659	0	1	risk	42	-0.0872366
0825_1141_B	neuralOff_SPKx_11c	32.1204	32.4393	0.871629	0	1	risk	43	-0.00493912
0825_1141_B	neuralOff_SPKx_15a	5.36309	4.91512	0.581895	0	1	risk	44	0.0435844
0825_1141_B	neuralOff_SPKx_16b	14.4628	18.3597	0.00688686	1	1	risk	45	-0.118727
0825_1236_C	neuralOff_SPKx_4b	19.443	19.1398	0.842149	0	1	risk	46	0.00785722
0825_1236_C	neuralOff_SPKx_5b	23.7493	22.9768	0.685094	0	1	risk	47	0.0165317
0825_1236_C	neuralOff_SPKx_5c	16.6368	18.8689	0.228627	0	1	risk	48	-0.062865
0825_1236_C	neuralOff_SPKx_6a	39.1321	43.1866	0.0583512	0	1	risk	49	-0.0492536
0825_1236_C	neuralOff_SPKx_7a	4.98385	4.67761	0.732851	0	1	risk	50	0.0316967
0825_1236_C	neuralOff_SPKx_7b	35.1269	38.091	0.267163	0	1	risk	51	-0.0404824
0825_1236_C	neuralOff_SPKx_7c	15.823	16.3693	0.762143	0	1	risk	52	-0.0169709
0825_1236_C	neuralOff_SPKx_10a	19.0529	17.2281	0.302271	0	1	risk	53	0.0502959
0825_1329_E	neuralOff_SPKx_3b	4.62065	5.19769	0.546453	0	1	risk	54	-0.0587717
0825_1329_E	neuralOff_SPKx_5a	9.14729	6.90647	0.0184501	1	1	risk	55	0.139582
0825_1329_E	neuralOff_SPKx_13a	21.4341	39.2545	4.81214e-08	1	1	risk	56	-0.293636
0825_1329_E	neuralOff_SPKx_13b	24.4474	28.0027	0.10952	0	1	risk	57	-0.067784
0825_1329_E	neuralOff_SPKx_14b	32.354	29.6948	0.0404613	1	1	risk	58	0.0428559
0825_1329_E	neuralOff_SPKx_14c	16.6932	16.9374	0.865206	0	1	risk	59	-0.00726257
0825_1329_E	neuralOff_SPKx_14d	17.2318	17.7563	0.70501	0	1	risk	60	-0.0149911
0825_1329_E	neuralOff_SPKx_14e	7.65899	7.4558	0.844994	0	1	risk	61	0.013443
0825_1329_E	neuralOff_SPKx_16a	15.4175	14.0119	0.218569	0	1	risk	62	0.0477635
0826_1059_A	neuralOff_SPKx_3b	28.4987	24.1696	0.0381283	1	1	risk	63	0.0821944
0826_1059_A	neuralOff_SPKx_4a	2.18827	1.75371	0.305611	0	1	risk	64	0.110239
0826_1059_A	neuralOff_SPKx_4b	10.9562	8.88417	0.170001	0	1	risk	65	0.104433
0826_1059_A	neuralOff_SPKx_4d	21.4468	14.5559	0.000888444	1	1	risk	66	0.191397
0826_1059_A	neuralOff_SPKx_5a	5.08019	3.64708	0.0222555	1	1	risk	67	0.16421
0826_1059_A	neuralOff_SPKx_6a	13.1445	11.0521	0.21615	0	1	risk	68	0.0864749
0826_1059_A	neuralOff_SPKx_13a	9.92055	9.20617	0.504459	0	1	risk	69	0.0373497
0826_1059_A	neuralOff_SPKx_14a	22.5783	23.4755	0.489997	0	1	risk	70	-0.0194808
0826_1059_A	neuralOff_SPKx_14b	16.5214	15.1088	0.402329	0	1	risk	71	0.0446601
0826_1059_A	neuralOff_SPKx_14c	15.0472	12.2591	0.112002	0	1	risk	72	0.102102
0826_1059_A	neuralOff_SPKx_15b	12.8606	10.2647	0.00344208	1	1	risk	73	0.112255
0826_1059_A	neuralOff_SPKx_16a	14.3519	12.4427	0.0741354	0	1	risk	74	0.0712547
0826_1059_A	neuralOff_SPKx_16b	3.57043	4.6147	0.158235	0	1	risk	75	-0.127582
0826_1059_A	neuralOff_SPKx_16c	27.0281	19.4974	0.00240219	1	1	risk	76	0.161861
0826_1352_F	neuralOff_SPKx_1c	15.2837	15.5355	0.848956	0	1	risk	77	-0.0081702
0826_1352_F	neuralOff_SPKx_2b	12.4738	11.1126	0.272718	0	1	risk	78	0.0577115
0826_1352_F	neuralOff_SPKx_3a	8.59041	9.34581	0.374477	0	1	risk	79	-0.0421156
0826_1352_F	neuralOff_SPKx_4a	10.8473	13.7296	0.0196336	1	1	risk	80	-0.117276
0826_1352_F	neuralOff_SPKx_5c	39.7126	30.4447	5.41165e-05	1	1	risk	81	0.132102
0826_1352_F	neuralOff_SPKx_6a	16.7944	16.5146	0.806884	0	1	risk	82	0.00840091
0826_1352_F	neuralOff_SPKx_6b	15.8262	14.0473	0.177781	0	1	risk	83	0.0595484
0826_1352_F	neuralOff_SPKx_7b	13.9774	11.5963	0.0106346	1	1	risk	84	0.0931099
0826_1352_F	neuralOff_SPKx_7d	15.9286	12.5836	0.00386844	1	1	risk	85	0.117317
0826_1352_F	neuralOff_SPKx_8a	24.5302	22.8411	0.33562	0	1	risk	86	0.0356578
0826_1352_F	neuralOff_SPKx_8b	18.3121	17.563	0.579203	0	1	risk	87	0.0208799
0826_1352_F	neuralOff_SPKx_8c	18.1557	15.2364	0.155347	0	1	risk	88	0.0874261
0826_1352_F	neuralOff_SPKx_9a	2.84191	1.46604	0.00151315	1	1	risk	89	0.31938
0826_1352_F	neuralOff_SPKx_9b	26.1394	24.2271	0.230826	0	1	risk	90	0.0379688
0826_1352_F	neuralOff_SPKx_10a	13.3271	10.6247	0.00419658	1	1	risk	91	0.112829
0826_1352_F	neuralOff_SPKx_11a	14.9851	12.9112	0.034601	1	1	risk	92	0.0743432
0826_1352_F	neuralOff_SPKx_11b	15.2284	9.96939	0.0011874	1	1	risk	93	0.208709
0826_1352_F	neuralOff_SPKx_12a	12.9681	5.70817	9.23925e-06	1	1	risk	94	0.388726
0826_1352_F	neuralOff_SPKx_12b	6.31529	5.19739	0.223051	0	1	risk	95	0.097101
0826_1352_F	neuralOff_SPKx_13b	36.3667	31.8526	0.0419598	1	1	risk	96	0.066171
0826_1352_F	neuralOff_SPKx_16a	6.28598	3.68937	0.000962573	1	1	risk	97	0.260303
0826_1352_F	neuralOff_SPKx_16b	9.72575	10.7004	0.505608	0	1	risk	98	-0.0477159
0826_1352_F	neuralOff_SPKx_16d	10.7118	10.1558	0.751259	0	1	risk	99	0.0266469
0826_1206_B	neuralOff_SPKx_3a	2.98383	3.58077	0.424942	0	1	risk	100	-0.0909331
0826_1206_B	neuralOff_SPKx_4c	3.09785	3.42044	0.608101	0	1	risk	101	-0.04949
0826_1206_B	neuralOff_SPKx_5b	3.44385	3.62921	0.773837	0	1	risk	102	-0.026207
0826_1206_B	neuralOff_SPKx_6a	2.89606	3.08354	0.793834	0	1	risk	103	-0.0313528
0826_1206_B	neuralOff_SPKx_6c	6.67891	4.38299	0.00830213	1	1	risk	104	0.207551
0826_1206_B	neuralOff_SPKx_7e	26.4947	21.5838	0.00361704	1	1	risk	105	0.102144
0826_1206_B	neuralOff_SPKx_9a	18.674	18.2314	0.886858	0	1	risk	106	0.0119925
0826_1206_B	neuralOff_SPKx_10b	26.609	19.881	0.00175939	1	1	risk	107	0.14472
0826_1206_B	neuralOff_SPKx_10c	8.51211	7.77754	0.461037	0	1	risk	108	0.0450946
0826_1206_B	neuralOff_SPKx_10d	12.357	10.0402	0.0608962	0	1	risk	109	0.10344
0826_1206_B	neuralOff_SPKx_11a	6.3749	6.44283	0.902637	0	1	risk	110	-0.00529925
0826_1206_B	neuralOff_SPKx_11d	30.3819	25.0454	0.000640724	1	1	risk	111	0.0962784
0826_1206_B	neuralOff_SPKx_11e	26.1595	23.4214	0.0566146	0	1	risk	112	0.0552246
0826_1206_B	neuralOff_SPKx_12a	10.9797	8.69188	0.0471341	1	1	risk	113	0.116299
0826_1206_B	neuralOff_SPKx_12b	28.8233	21.9135	6.00743e-05	1	1	risk	114	0.136191
0826_1206_B	neuralOff_SPKx_12c	2.41886	2.02886	0.554636	0	1	risk	115	0.0876849
0826_1206_B	neuralOff_SPKx_12d	7.33302	7.53166	0.81031	0	1	risk	116	-0.0133632
0826_1206_B	neuralOff_SPKx_13a	15.126	14.0346	0.254362	0	1	risk	117	0.0374291
0826_1206_B	neuralOff_SPKx_13c	8.9002	8.21493	0.536825	0	1	risk	118	0.040039
0826_1206_B	neuralOff_SPKx_14a	14.1305	18.97	0.00108956	1	1	risk	119	-0.146207
0826_1206_B	neuralOff_SPKx_14c	6.9176	7.07739	0.817125	0	1	risk	120	-0.0114174
0826_1206_B	neuralOff_SPKx_16a	9.49827	9.69849	0.853929	0	1	risk	121	-0.01043
0826_1458_H	neuralOff_SPKx_1a	20.5598	18.6382	0.22098	0	1	risk	122	0.049023
0826_1458_H	neuralOff_SPKx_4a	13.4752	15.6313	0.157966	0	1	risk	123	-0.0740767
0826_1458_H	neuralOff_SPKx_6a	57.9056	58.9377	0.710484	0	1	risk	124	-0.00883353
0826_1458_H	neuralOff_SPKx_7a	26.6053	33.9512	0.000617213	1	1	risk	125	-0.121306
0826_1458_H	neuralOff_SPKx_7b	22.5563	27.1514	0.0125108	1	1	risk	126	-0.092443
0826_1458_H	neuralOff_SPKx_11a	12.1015	13.1473	0.575302	0	1	risk	127	-0.0414198
0708_1351_C	neuralOff_SPKx_1a	21.2891	25.9642	0.00578006	1	2	risk	128	-0.0989351
0708_1351_C	neuralOff_SPKx_2b	52.6769	55.9115	0.231495	0	2	risk	129	-0.0297873
0708_1351_C	neuralOff_SPKx_3b	35.6586	32.8317	0.116915	0	2	risk	130	0.0412753
0708_1351_C	neuralOff_SPKx_5a	28.9624	33.4114	0.0965164	0	2	risk	131	-0.071328
0708_1351_C	neuralOff_SPKx_6b	13.872	10.8164	0.00760161	1	2	risk	132	0.123766
0708_1351_C	neuralOff_SPKx_6c	52.0569	51.9299	0.968111	0	2	risk	133	0.00122149
0708_1351_C	neuralOff_SPKx_7a	33.739	33.1277	0.737111	0	2	risk	134	0.00914155
0708_1351_C	neuralOff_SPKx_9b	81.0046	72.7766	0.020847	1	2	risk	135	0.0535047
0708_1351_C	neuralOff_SPKx_10e	32.6084	32.4107	0.922495	0	2	risk	136	0.00303971
0708_1351_C	neuralOff_SPKx_11b	38.6636	40.7987	0.3448	0	2	risk	137	-0.0268695
0708_1351_C	neuralOff_SPKx_14a	16.0483	17.0766	0.486343	0	2	risk	138	-0.0310446
0708_1351_C	neuralOff_SPKx_14b	20.1319	19.6033	0.793682	0	2	risk	139	0.0133047
0716_1228_A	neuralOff_SPKx_2c	22.319	21.0859	0.488764	0	2	risk	140	0.0284093
0716_1228_A	neuralOff_SPKx_3b	27.5326	26.8901	0.770066	0	2	risk	141	0.0118059
0716_1228_A	neuralOff_SPKx_4b	8.7539	8.82853	0.94748	0	2	risk	142	-0.00424468
0716_1228_A	neuralOff_SPKx_15b	47.0233	42.4358	0.135025	0	2	risk	143	0.0512801
0716_1433_C	neuralOff_SPKx_7b	4.35352	5.39059	0.35528	0	2	risk	144	-0.10643
0715_1418_C	neuralOff_SPKx_1b	12.8761	14.2398	0.260481	0	2	risk	145	-0.0502902
0715_1418_C	neuralOff_SPKx_1c	41.8063	41.7545	0.982509	0	2	risk	146	0.000619887
0715_1418_C	neuralOff_SPKx_3a	24.9779	31.5529	0.0270633	1	2	risk	147	-0.116308
0715_1418_C	neuralOff_SPKx_3b	47.96	52.9831	0.0924432	0	2	risk	148	-0.0497621
0715_1418_C	neuralOff_SPKx_7b	22.0446	23.3148	0.373504	0	2	risk	149	-0.028003
0715_1418_C	neuralOff_SPKx_14d	35.2241	36.1453	0.644417	0	2	risk	150	-0.0129084
0714_1221_A	neuralOff_SPKx_1b	26.7455	23.5178	0.0810144	0	2	risk	151	0.0642166
0714_1221_A	neuralOff_SPKx_2b	29.2501	31.3202	0.417202	0	2	risk	152	-0.0341766
0714_1221_A	neuralOff_SPKx_2c	44.0089	41.9375	0.380065	0	2	risk	153	0.0241016
0714_1221_A	neuralOff_SPKx_4a	26.666	19.2301	0.000610588	1	2	risk	154	0.162017
0714_1221_A	neuralOff_SPKx_4b	30.4946	41.2526	0.000391554	1	2	risk	155	-0.149942
0714_1221_A	neuralOff_SPKx_5b	27.5748	25.2862	0.335863	0	2	risk	156	0.043295
0714_1221_A	neuralOff_SPKx_6c	37.5956	31.7472	0.00286926	1	2	risk	157	0.0843405
0714_1221_A	neuralOff_SPKx_9b	21.6719	22.3896	0.726045	0	2	risk	158	-0.0162876
0714_1221_A	neuralOff_SPKx_10b	30.515	29.9312	0.828991	0	2	risk	159	0.00965866
0714_1221_A	neuralOff_SPKx_10c	15.6215	13.8715	0.174459	0	2	risk	160	0.0593363
0714_1221_A	neuralOff_SPKx_13c	20.2684	17.4461	0.0865159	0	2	risk	161	0.0748342
0714_1221_A	neuralOff_SPKx_16b	64.9634	64.389	0.871067	0	2	risk	162	0.0044401
0714_1335_C	neuralOff_SPKx_1a	41.8627	34.647	0.00167537	1	2	risk	163	0.0943106
0714_1335_C	neuralOff_SPKx_3b	30.2162	24.4116	0.0110205	1	2	risk	164	0.106258
0714_1335_C	neuralOff_SPKx_4b	30.389	28.3791	0.297049	0	2	risk	165	0.0342
0714_1335_C	neuralOff_SPKx_4c	43.1153	43.1287	0.996149	0	2	risk	166	-0.000155631
0714_1335_C	neuralOff_SPKx_5a	30.3378	32.5252	0.294665	0	2	risk	167	-0.0347972
0714_1335_C	neuralOff_SPKx_5b	31.4593	31.9047	0.794368	0	2	risk	168	-0.00702915
0714_1335_C	neuralOff_SPKx_6c	49.5668	45.9618	0.239646	0	2	risk	169	0.0377382
0714_1335_C	neuralOff_SPKx_6d	48.6518	43.925	0.108637	0	2	risk	170	0.0510587
0714_1335_C	neuralOff_SPKx_9d	23.0262	23.8855	0.677607	0	2	risk	171	-0.0183173
0714_1335_C	neuralOff_SPKx_10a	33.434	33.9184	0.772272	0	2	risk	172	-0.00719175
0714_1335_C	neuralOff_SPKx_11d	0.180556	0.277903	0.624716	0	2	risk	173	-0.212337
0714_1335_C	neuralOff_SPKx_15b	29.8218	26.936	0.169505	0	2	risk	174	0.0508441
0714_1335_C	neuralOff_SPKx_16b	26.6588	25.044	0.328042	0	2	risk	175	0.0312305
0709_1346_A	neuralOff_SPKx_1a	45.9616	48.8303	0.312525	0	2	risk	176	-0.0302632
0709_1346_A	neuralOff_SPKx_2b	61.8618	59.3933	0.504618	0	2	risk	177	0.0203576
0709_1346_A	neuralOff_SPKx_3a	45.1034	37.381	0.00462246	1	2	risk	178	0.0936221
0709_1346_A	neuralOff_SPKx_5b	18.0523	19.1896	0.456245	0	2	risk	179	-0.0305375
0709_1346_A	neuralOff_SPKx_8b	53.2469	53.9322	0.762383	0	2	risk	180	-0.00639364
0709_1346_A	neuralOff_SPKx_9b	16.5023	17.9127	0.41418	0	2	risk	181	-0.0409827
0709_1346_A	neuralOff_SPKx_9c	32.418	31.5066	0.709476	0	2	risk	182	0.0142574
0709_1346_A	neuralOff_SPKx_10b	42.9343	45.0166	0.43282	0	2	risk	183	-0.0236756
0709_1346_A	neuralOff_SPKx_11b	27.077	29.357	0.210885	0	2	risk	184	-0.0404011
0709_1346_A	neuralOff_SPKx_13b	15.0187	13.0656	0.168403	0	2	risk	185	0.0695432
0709_1346_A	neuralOff_SPKx_13c	36.7616	36.4357	0.871041	0	2	risk	186	0.00445153
0709_1346_A	neuralOff_SPKx_14a	48.7316	54.0231	0.268517	0	2	risk	187	-0.0514969
0709_1346_A	neuralOff_SPKx_16c	35.411	38.1081	0.0774127	0	2	risk	188	-0.0366856
0717_1333_E	neuralOff_SPKx_3a	19.1892	16.8898	0.251328	0	2	risk	189	0.0637338
0717_1333_E	neuralOff_SPKx_4b	35.5026	35.8056	0.914954	0	2	risk	190	-0.00424931
0717_1333_E	neuralOff_SPKx_14a	41.909	47.6662	0.0545049	0	2	risk	191	-0.0642726
0717_1059_A	neuralOff_SPKx_2a	56.6101	57.6677	0.69242	0	2	risk	192	-0.00925456
0717_1059_A	neuralOff_SPKx_3a	75.9721	67.3328	0.0199429	1	2	risk	193	0.0602865
0717_1059_A	neuralOff_SPKx_4a	50.928	47.9845	0.334713	0	2	risk	194	0.0297593
0717_1219_C	neuralOff_SPKx_1b	57.7864	48.296	0.00371886	1	2	risk	195	0.0894625
0717_1219_C	neuralOff_SPKx_14d	14.445	18.2516	0.00557978	1	2	risk	196	-0.116421
0717_1219_C	neuralOff_SPKx_14e	27.6563	21.3492	0.000800738	1	2	risk	197	0.128703
0717_1219_C	neuralOff_SPKx_15d	38.9058	40.5157	0.660897	0	2	risk	198	-0.02027
0717_1219_C	neuralOff_SPKx_16b	14.3072	13.748	0.632734	0	2	risk	199	0.0199301
0825_1141_B	neuralOff_SPKx_3d	39.5884	34.4771	0.0704994	0	2	risk	200	0.069011
0825_1141_B	neuralOff_SPKx_5a	29.7786	30.7809	0.5675	0	2	risk	201	-0.0165512
0825_1141_B	neuralOff_SPKx_6a	25.2482	28.1452	0.166273	0	2	risk	202	-0.0542576
0825_1141_B	neuralOff_SPKx_10b	82.8526	75.4101	0.013827	1	2	risk	203	0.0470265
0825_1141_B	neuralOff_SPKx_11d	20.6315	17.9756	0.186993	0	2	risk	204	0.0687932
0825_1141_B	neuralOff_SPKx_13a	19.7796	19.3143	0.788259	0	2	risk	205	0.0119015
0825_1141_B	neuralOff_SPKx_14c	56.6029	54.9579	0.536148	0	2	risk	206	0.0147456
0825_1236_C	neuralOff_SPKx_4d	46.2754	43.902	0.440861	0	2	risk	207	0.0263195
0825_1236_C	neuralOff_SPKx_5d	17.2102	16.0895	0.405326	0	2	risk	208	0.0336547
0825_1236_C	neuralOff_SPKx_6b	42.2409	42.2207	0.992034	0	2	risk	209	0.000239248
0825_1236_C	neuralOff_SPKx_7d	11.5501	11.4976	0.970945	0	2	risk	210	0.00227707
0825_1236_C	neuralOff_SPKx_13a	19.0715	18.8223	0.858188	0	2	risk	211	0.00657616
0825_1236_C	neuralOff_SPKx_14c	31.3618	26.8667	0.066554	0	2	risk	212	0.0771981
0825_1329_E	neuralOff_SPKx_3c	21.2056	22.1439	0.552305	0	2	risk	213	-0.0216453
0825_1329_E	neuralOff_SPKx_4a	28.7104	30.3268	0.484643	0	2	risk	214	-0.02738
0825_1329_E	neuralOff_SPKx_5b	19.7775	20.6358	0.653694	0	2	risk	215	-0.0212387
0825_1329_E	neuralOff_SPKx_5c	22.6996	17.7177	0.00606012	1	2	risk	216	0.123261
0825_1329_E	neuralOff_SPKx_6a	33.9164	34.4709	0.817757	0	2	risk	217	-0.00810802
0825_1329_E	neuralOff_SPKx_8d	32.4226	32.3181	0.958257	0	2	risk	218	0.00161393
0825_1329_E	neuralOff_SPKx_13c	26.3774	31.5756	0.00287751	1	2	risk	219	-0.0896962
0825_1329_E	neuralOff_SPKx_14f	9.47315	12.6713	0.0188777	1	2	risk	220	-0.144421
0825_1329_E	neuralOff_SPKx_14g	31.076	28.7153	0.191187	0	2	risk	221	0.0394823
0825_1329_E	neuralOff_SPKx_15d	29.3421	32.5242	0.100919	0	2	risk	222	-0.0514346
0825_1329_E	neuralOff_SPKx_16c	28.5288	29.326	0.722521	0	2	risk	223	-0.0137795
0826_1059_A	neuralOff_SPKx_1b	40.6073	41.0962	0.794083	0	2	risk	224	-0.00598373
0826_1059_A	neuralOff_SPKx_3f	35.3869	32.2431	0.0742609	0	2	risk	225	0.046485
0826_1059_A	neuralOff_SPKx_4e	43.5854	41.0978	0.406182	0	2	risk	226	0.0293755
0826_1059_A	neuralOff_SPKx_5b	71.6347	67.6027	0.181748	0	2	risk	227	0.028958
0826_1059_A	neuralOff_SPKx_6b	28.9878	28.7424	0.890121	0	2	risk	228	0.00425087
0826_1059_A	neuralOff_SPKx_13c	50.6276	49.9153	0.772447	0	2	risk	229	0.00708462
0826_1059_A	neuralOff_SPKx_14d	16.8848	21.4986	0.0101407	1	2	risk	230	-0.120205
0826_1059_A	neuralOff_SPKx_14e	17.3306	13.0032	0.0154478	1	2	risk	231	0.14266
0826_1059_A	neuralOff_SPKx_15d	50.0877	45.7723	0.0671461	0	2	risk	232	0.0450182
0826_1059_A	neuralOff_SPKx_16d	60.974	56.5665	0.17634	0	2	risk	233	0.0374973
0826_1352_F	neuralOff_SPKx_1d	26.2083	29.5714	0.07082	0	2	risk	234	-0.0602933
0826_1352_F	neuralOff_SPKx_3c	47.4025	47.7056	0.900898	0	2	risk	235	-0.00318652
0826_1352_F	neuralOff_SPKx_5d	43.481	36.6692	0.0133601	1	2	risk	236	0.0849874
0826_1352_F	neuralOff_SPKx_6c	21.5232	20.4075	0.515185	0	2	risk	237	0.0266099
0826_1352_F	neuralOff_SPKx_7e	27.5426	24.5324	0.100143	0	2	risk	238	0.0578035
0826_1352_F	neuralOff_SPKx_8d	21.7208	17.6932	0.024272	1	2	risk	239	0.102188
0826_1352_F	neuralOff_SPKx_8e	7.53762	6.29464	0.218579	0	2	risk	240	0.0898605
0826_1352_F	neuralOff_SPKx_9c	33.5382	39.1881	0.00925222	1	2	risk	241	-0.0776867
0826_1352_F	neuralOff_SPKx_10c	38.0282	33.9301	0.0858677	0	2	risk	242	0.0569505
0826_1352_F	neuralOff_SPKx_11c	47.9534	46.1007	0.570979	0	2	risk	243	0.0196981
0826_1206_B	neuralOff_SPKx_1d	34.4078	27.4861	0.000728105	1	2	risk	244	0.111832
0826_1206_B	neuralOff_SPKx_3d	31.2767	25.9871	0.00113627	1	2	risk	245	0.0923713
0826_1206_B	neuralOff_SPKx_4d	28.6274	23.4888	0.0139109	1	2	risk	246	0.0985987
0826_1206_B	neuralOff_SPKx_5e	36.2508	34.2373	0.290296	0	2	risk	247	0.0285651
0826_1206_B	neuralOff_SPKx_6e	40.6868	36.5821	0.116649	0	2	risk	248	0.0531219
0826_1206_B	neuralOff_SPKx_7h	18.519	14.3093	0.031509	1	2	risk	249	0.128234
0826_1206_B	neuralOff_SPKx_8d	43.842	46.0576	0.23123	0	2	risk	250	-0.0246451
0826_1206_B	neuralOff_SPKx_9d	27.8097	22.7998	0.00350274	1	2	risk	251	0.0989907
0826_1206_B	neuralOff_SPKx_10e	22.2938	18.3223	0.0448785	1	2	risk	252	0.0977798
0826_1206_B	neuralOff_SPKx_10f	19.2907	16.9261	0.0440353	1	2	risk	253	0.0652911
0826_1206_B	neuralOff_SPKx_11f	12.3767	9.20954	0.0200553	1	2	risk	254	0.146722
0826_1206_B	neuralOff_SPKx_11g	19.2003	16.9429	0.0643661	0	2	risk	255	0.062457
0826_1206_B	neuralOff_SPKx_12e	14.7009	12.7729	0.0888097	0	2	risk	256	0.0701765
0826_1206_B	neuralOff_SPKx_12f	4.91093	3.77523	0.219824	0	2	risk	257	0.130749
0826_1206_B	neuralOff_SPKx_12g	4.34701	2.86273	0.1354	0	2	risk	258	0.205872
0826_1206_B	neuralOff_SPKx_12h	44.0432	42.7169	0.580257	0	2	risk	259	0.0152871
0826_1206_B	neuralOff_SPKx_13e	11.8396	13.5134	0.252594	0	2	risk	260	-0.066017
0826_1206_B	neuralOff_SPKx_13f	27.0934	24.2182	0.0805349	0	2	risk	261	0.0560345
0826_1206_B	neuralOff_SPKx_14d	29.3875	25.7963	0.00288103	1	2	risk	262	0.0650775
0826_1206_B	neuralOff_SPKx_15a	52.7599	54.757	0.26185	0	2	risk	263	-0.0185747
0826_1206_B	neuralOff_SPKx_16b	34.1177	28.5596	0.0101163	1	2	risk	264	0.0886773
0826_1458_H	neuralOff_SPKx_1b	20.3574	20.5483	0.929418	0	2	risk	265	-0.00466719
0826_1458_H	neuralOff_SPKx_2a	27.9008	31.3487	0.0760882	0	2	risk	266	-0.0581916
0826_1458_H	neuralOff_SPKx_3a	21.5963	21.8614	0.858207	0	2	risk	267	-0.00610065
0826_1458_H	neuralOff_SPKx_3b	37.3	37.8908	0.761686	0	2	risk	268	-0.00785784
0826_1458_H	neuralOff_SPKx_4b	38.3243	36.7431	0.416427	0	2	risk	269	0.0210646
0826_1458_H	neuralOff_SPKx_5a	96.6136	95.9825	0.794319	0	2	risk	270	0.00327675
0826_1458_H	neuralOff_SPKx_7c	66.3614	66.6822	0.898465	0	2	risk	271	-0.00241141
0826_1458_H	neuralOff_SPKx_8b	20.0367	16.7101	0.117518	0	2	risk	272	0.0905273
0826_1458_H	neuralOff_SPKx_11c	32.3639	27.3072	0.0262824	1	2	risk	273	0.0847426
0826_1458_H	neuralOff_SPKx_14c	27.7939	26.3331	0.610348	0	2	risk	274	0.0269886
0826_1458_H	neuralOff_SPKx_16c	22.3494	19.6036	0.185096	0	2	risk	275	0.0654503
