# Supplementary material for: Neuronal congruency effects in macaque prefrontal cortex
Source: Nat Commun. 2022 Aug 10;13:4702. doi: 10.1038/s41467-022-32382-1 (PMC9365805; doi:10.1038/s41467-022-32382-1)
Supplement: Supplementary file 4 — Supplementary Data 1 [file 41467_2022_32382_MOESM4_ESM.zip › data_submit/data/Fig5/scrabble_RTDCong0_-500_0_LTDIncon0.xlsx]

## Sheet: Sheet1
runname	neuron	mean1	mean2	p1	h1	sm	monkeyname	numbers	mi
20200225_1228_A	neuralOff_SPKx_15a	0.653876	0.81603	0.565819	0	1	scrabble	1	-0.110316
20200225_1355_C	neuralOff_SPKx_9a	6.88846	11.0603	0.00147113	1	1	scrabble	2	-0.232431
20200225_1355_C	neuralOff_SPKx_13a	2.15497	3.61154	0.0418405	1	1	scrabble	3	-0.252592
20200225_1355_C	neuralOff_SPKx_16a	0.805372	2.82568	0.00051136	1	1	scrabble	4	-0.556397
20200306_1316_A	neuralOff_SPKx_1a	0.326421	0.523206	0.432453	0	1	scrabble	5	-0.231613
20200306_1316_A	neuralOff_SPKx_3a	13.1134	10.9903	0.0599605	0	1	scrabble	6	0.0880851
20200306_1316_A	neuralOff_SPKx_3b	12.3462	12.3861	0.962167	0	1	scrabble	7	-0.001612
20200306_1316_A	neuralOff_SPKx_4a	4.34768	9.11989	0.000932902	1	1	scrabble	8	-0.354349
20200306_1316_A	neuralOff_SPKx_4b	8.97264	11.572	0.0558225	0	1	scrabble	9	-0.126523
20200306_1316_A	neuralOff_SPKx_6a	9.99413	10.0373	0.966588	0	1	scrabble	10	-0.00215414
20200306_1316_A	neuralOff_SPKx_6b	1.71752	5.90849	9.06706e-05	1	1	scrabble	11	-0.549562
20200306_1316_A	neuralOff_SPKx_12a	3.46213	3.60343	0.871956	0	1	scrabble	12	-0.019998
20200306_1316_A	neuralOff_SPKx_13a	7.56867	6.99565	0.528009	0	1	scrabble	13	0.0393447
20200306_1316_A	neuralOff_SPKx_15b	3.13943	3.26294	0.879699	0	1	scrabble	14	-0.0192915
20200306_1316_A	neuralOff_SPKx_16b	24.2487	27.0385	0.137262	0	1	scrabble	15	-0.0543962
20200306_1456_C	neuralOff_SPKx_2c	63.8399	45.5229	2.26936e-07	1	1	scrabble	16	0.167489
20200306_1456_C	neuralOff_SPKx_3b	6.1899	4.27288	0.0692667	0	1	scrabble	17	0.183222
20200306_1456_C	neuralOff_SPKx_4a	7.87822	8.38568	0.492292	0	1	scrabble	18	-0.0312021
20200306_1456_C	neuralOff_SPKx_4b	5.49992	5.25155	0.806545	0	1	scrabble	19	0.0231013
20200306_1456_C	neuralOff_SPKx_4c	16.6506	17.5895	0.593598	0	1	scrabble	20	-0.0274201
20200306_1456_C	neuralOff_SPKx_5a	0.214815	0.12334	0.609578	0	1	scrabble	21	0.270513
20200306_1456_C	neuralOff_SPKx_5b	22.8306	20.0674	0.163806	0	1	scrabble	22	0.0644115
20200306_1456_C	neuralOff_SPKx_7a	0.0740741	0.0740741	1	0	1	scrabble	23	0
20200306_1456_C	neuralOff_SPKx_7b	3.52375	0.686417	3.52617e-06	1	1	scrabble	24	0.673924
20200306_1456_C	neuralOff_SPKx_7d	10.7722	9.44797	0.201368	0	1	scrabble	25	0.0654904
20200306_1456_C	neuralOff_SPKx_11b	7.57172	5.89925	0.0830855	0	1	scrabble	26	0.124153
20200306_1456_C	neuralOff_SPKx_12a	4.98794	5.19708	0.792417	0	1	scrabble	27	-0.0205347
20200306_1456_C	neuralOff_SPKx_13a	12.3955	8.97513	0.0150404	1	1	scrabble	28	0.160048
20200306_1456_C	neuralOff_SPKx_14a	8.22598	18.913	9.65028e-06	1	1	scrabble	29	-0.393788
20200306_1456_C	neuralOff_SPKx_15c	18.9311	21.7262	0.07505	0	1	scrabble	30	-0.068748
20200306_1456_C	neuralOff_SPKx_16b	4.88224	7.08934	0.0363926	1	1	scrabble	31	-0.184361
20200306_1456_C	neuralOff_SPKx_16c	42.9771	47.2384	0.0622753	0	1	scrabble	32	-0.0472343
20200306_1641_F	neuralOff_SPKx_4a	16.9399	18.5664	0.322728	0	1	scrabble	33	-0.04581
20200306_1641_F	neuralOff_SPKx_5a	2.31405	3.47875	0.0900606	0	1	scrabble	34	-0.20106
20200306_1641_F	neuralOff_SPKx_5b	9.65188	7.26969	0.0151313	1	1	scrabble	35	0.140778
20200306_1641_F	neuralOff_SPKx_6a	27.9187	20.741	0.00163002	1	1	scrabble	36	0.147507
20200306_1641_F	neuralOff_SPKx_8a	70.2571	78.8955	0.00264843	1	1	scrabble	37	-0.0579168
20200306_1641_F	neuralOff_SPKx_10a	1.4041	3.25649	0.00300334	1	1	scrabble	38	-0.397459
20200306_1641_F	neuralOff_SPKx_11a	5.30183	7.07355	0.00986888	1	1	scrabble	39	-0.143165
20200306_1641_F	neuralOff_SPKx_12a	14.826	13.6539	0.242417	0	1	scrabble	40	0.0411546
20200306_1641_F	neuralOff_SPKx_13b	3.00596	3.5725	0.500428	0	1	scrabble	41	-0.0861214
20200306_1641_F	neuralOff_SPKx_14b	15.256	23.8598	0.00147142	1	1	scrabble	42	-0.219957
20200306_1641_F	neuralOff_SPKx_14c	19.7629	20.7797	0.444645	0	1	scrabble	43	-0.0250791
20200306_1641_F	neuralOff_SPKx_15a	7.0487	9.3468	0.0698068	0	1	scrabble	44	-0.140166
20200306_1641_F	neuralOff_SPKx_15b	6.61775	6.85929	0.728212	0	1	scrabble	45	-0.0179225
20200313_1329_A	neuralOff_SPKx_1a	3.48574	9.88167	5.58612e-05	1	1	scrabble	46	-0.478472
20200313_1329_A	neuralOff_SPKx_2a	3.82746	25.7781	2.73455e-17	1	1	scrabble	47	-0.741436
20200313_1329_A	neuralOff_SPKx_2c	11.8318	23.8137	2.62206e-07	1	1	scrabble	48	-0.336139
20200313_1329_A	neuralOff_SPKx_4a	13.5021	22.4427	1.59698e-06	1	1	scrabble	49	-0.248733
20200313_1329_A	neuralOff_SPKx_11a	6.80801	15.9611	4.73338e-09	1	1	scrabble	50	-0.401996
20200313_1329_A	neuralOff_SPKx_15b	15.1214	32.5288	1.19485e-09	1	1	scrabble	51	-0.365317
20200313_1329_A	neuralOff_SPKx_16c	18.8512	19.4559	0.552776	0	1	scrabble	52	-0.0157873
20200313_1500_D	neuralOff_SPKx_1a	7.62259	8.61199	0.276674	0	1	scrabble	53	-0.0609441
20200313_1500_D	neuralOff_SPKx_1b	11.8915	20.0753	9.08214e-05	1	1	scrabble	54	-0.256008
20200313_1500_D	neuralOff_SPKx_2c	11.7031	16.2895	0.000810149	1	1	scrabble	55	-0.163842
20200313_1500_D	neuralOff_SPKx_3b	1.05717	2.67219	0.00650295	1	1	scrabble	56	-0.433054
20200313_1500_D	neuralOff_SPKx_4b	0.936438	2.53933	0.00591806	1	1	scrabble	57	-0.461162
20200313_1500_D	neuralOff_SPKx_5a	1.41259	0.888196	0.100739	0	1	scrabble	58	0.22792
20200313_1500_D	neuralOff_SPKx_6a	4.88275	13.7963	1.61604e-06	1	1	scrabble	59	-0.477195
20200313_1500_D	neuralOff_SPKx_7d	21.8717	15.4559	1.1426e-05	1	1	scrabble	60	0.171879
20200313_1500_D	neuralOff_SPKx_8a	19.8786	18.5881	0.264863	0	1	scrabble	61	0.0335486
20200313_1500_D	neuralOff_SPKx_8b	22.8758	46.4171	1.2569e-09	1	1	scrabble	62	-0.339736
20200313_1500_D	neuralOff_SPKx_11b	21.1777	24.9645	0.0217606	1	1	scrabble	63	-0.0820663
20200313_1500_D	neuralOff_SPKx_13a	1.91605	13.4367	1.49568e-12	1	1	scrabble	64	-0.750397
20200313_1500_D	neuralOff_SPKx_15c	0.0740741	4.33819	0.000164751	1	1	scrabble	65	-0.966424
20200313_1500_D	neuralOff_SPKx_16b	0.350356	0.64459	0.261062	0	1	scrabble	66	-0.295729
20200313_1500_D	neuralOff_SPKx_16c	11.3327	27.5992	3.72241e-07	1	1	scrabble	67	-0.417819
20200313_1636_F	neuralOff_SPKx_1a	9.85136	11.8117	0.108499	0	1	scrabble	68	-0.0904924
20200313_1636_F	neuralOff_SPKx_1b	8.28444	11.7323	0.0342148	1	1	scrabble	69	-0.17225
20200313_1636_F	neuralOff_SPKx_1c	21.3453	29.1382	0.000457431	1	1	scrabble	70	-0.154365
20200313_1636_F	neuralOff_SPKx_2a	40.1909	37.0771	0.188946	0	1	scrabble	71	0.0402974
20200313_1636_F	neuralOff_SPKx_2b	37.3061	34.5555	0.160827	0	1	scrabble	72	0.0382764
20200313_1636_F	neuralOff_SPKx_3a	5.14272	6.51794	0.0539775	0	1	scrabble	73	-0.117937
20200313_1636_F	neuralOff_SPKx_5a	5.48468	10.4367	0.00383769	1	1	scrabble	74	-0.311031
20200313_1636_F	neuralOff_SPKx_7a	0.326667	9.02964	1.90587e-09	1	1	scrabble	75	-0.930172
20200313_1636_F	neuralOff_SPKx_8b	14.6142	11.4249	0.00898334	1	1	scrabble	76	0.122484
20200313_1636_F	neuralOff_SPKx_9b	12.0248	31.0092	3.94905e-10	1	1	scrabble	77	-0.441148
20200313_1636_F	neuralOff_SPKx_14a	0.243333	1.24155	0.0972405	0	1	scrabble	78	-0.672253
20200313_1636_F	neuralOff_SPKx_15c	0.699794	0.955833	0.420326	0	1	scrabble	79	-0.154648
20200313_1636_F	neuralOff_SPKx_15d	2.79301	4.15351	0.0449842	1	1	scrabble	80	-0.195854
20200313_1636_F	neuralOff_SPKx_16b	11.9991	19.1145	0.000718715	1	1	scrabble	81	-0.228691
20200316_1241_B	neuralOff_SPKx_1b	10.2845	15.9566	0.000422091	1	1	scrabble	82	-0.216152
20200316_1241_B	neuralOff_SPKx_1c	11.3933	22.2437	0.000221631	1	1	scrabble	83	-0.322576
20200316_1241_B	neuralOff_SPKx_2a	9.6262	18.2851	5.06672e-05	1	1	scrabble	84	-0.31023
20200316_1241_B	neuralOff_SPKx_2b	7.0666	11.5592	0.00165335	1	1	scrabble	85	-0.241202
20200316_1241_B	neuralOff_SPKx_4a	0.0689655	0.770922	0.0316526	1	1	scrabble	86	-0.835774
20200316_1241_B	neuralOff_SPKx_4b	2.09471	5.63098	0.000607323	1	1	scrabble	87	-0.457728
20200316_1241_B	neuralOff_SPKx_4c	9.1836	11.5202	0.144208	0	1	scrabble	88	-0.112859
20200316_1241_B	neuralOff_SPKx_5a	0.887053	12.1621	7.59073e-11	1	1	scrabble	89	-0.864044
20200316_1241_B	neuralOff_SPKx_6a	51.9622	59.9183	3.19779e-06	1	1	scrabble	90	-0.0711124
20200316_1241_B	neuralOff_SPKx_6c	15.2954	19.4466	0.00965085	1	1	scrabble	91	-0.119486
20200316_1241_B	neuralOff_SPKx_7a	17.513	26.867	3.92096e-05	1	1	scrabble	92	-0.210772
20200316_1241_B	neuralOff_SPKx_7b	19.7822	27.1556	0.000140873	1	1	scrabble	93	-0.157087
20200316_1241_B	neuralOff_SPKx_7d	35.5208	37.4591	0.25889	0	1	scrabble	94	-0.0265594
20200316_1241_B	neuralOff_SPKx_8b	35.9901	43.2598	0.000366855	1	1	scrabble	95	-0.0917306
20200316_1241_B	neuralOff_SPKx_9c	8.73765	23.3608	2.94468e-08	1	1	scrabble	96	-0.455572
20200316_1241_B	neuralOff_SPKx_11b	6.68268	18.7959	7.16559e-10	1	1	scrabble	97	-0.475427
20200316_1241_B	neuralOff_SPKx_12a	48.1616	66.9492	1.0926e-06	1	1	scrabble	98	-0.163213
20200316_1241_B	neuralOff_SPKx_13b	21.1688	30.5725	1.15875e-05	1	1	scrabble	99	-0.181745
20200316_1241_B	neuralOff_SPKx_15a	5.65742	7.40269	0.0482791	1	1	scrabble	100	-0.133634
20200317_1231_A	neuralOff_SPKx_3b	6.29921	7.58636	0.342349	0	1	scrabble	101	-0.0926973
20200317_1231_A	neuralOff_SPKx_5a	5.60667	27.6648	1.35898e-09	1	1	scrabble	102	-0.662975
20200317_1231_A	neuralOff_SPKx_5b	40.3074	40.064	0.862119	0	1	scrabble	103	0.00302892
20200317_1231_A	neuralOff_SPKx_6a	0.554404	2.53774	0.000507979	1	1	scrabble	104	-0.641411
20200317_1231_A	neuralOff_SPKx_7a	5.5927	9.71765	0.00731027	1	1	scrabble	105	-0.269422
20200317_1231_A	neuralOff_SPKx_7b	7.82517	16.0024	0.000346162	1	1	scrabble	106	-0.343184
20200317_1231_A	neuralOff_SPKx_10a	10.7405	13.4908	0.00514112	1	1	scrabble	107	-0.1135
20200317_1231_A	neuralOff_SPKx_10b	17.1726	31.3372	3.93211e-06	1	1	scrabble	108	-0.291994
20200317_1231_A	neuralOff_SPKx_13b	23.0464	14.0046	2.31394e-06	1	1	scrabble	109	0.244035
20200317_1231_A	neuralOff_SPKx_15c	17.2485	13.1121	0.0516231	0	1	scrabble	110	0.136244
20200317_1409_C	neuralOff_SPKx_3a	82.0564	87.8133	0.0238953	1	1	scrabble	111	-0.0338899
20200317_1409_C	neuralOff_SPKx_4b	73.6736	79.2773	0.0273493	1	1	scrabble	112	-0.0366372
20200317_1409_C	neuralOff_SPKx_9a	17.1778	13.9149	0.0417772	1	1	scrabble	113	0.104942
20200317_1409_C	neuralOff_SPKx_13a	24.7777	24.2835	0.700706	0	1	scrabble	114	0.0100742
20200317_1520_F	neuralOff_SPKx_2a	5.78444	11.1693	7.59807e-05	1	1	scrabble	115	-0.317622
20200317_1520_F	neuralOff_SPKx_10a	16.7346	15.1972	0.284229	0	1	scrabble	116	0.048145
20200317_1520_F	neuralOff_SPKx_12a	4.07482	5.58457	0.0718673	0	1	scrabble	117	-0.156299
20200317_1520_F	neuralOff_SPKx_15a	41.8403	53.5279	2.53599e-05	1	1	scrabble	118	-0.122552
20200317_1520_F	neuralOff_SPKx_15b	61.4447	70.6469	0.00310937	1	1	scrabble	119	-0.0696658
20200317_1520_F	neuralOff_SPKx_16a	42.5162	51.9081	0.00012375	1	1	scrabble	120	-0.0994657
20200317_1520_F	neuralOff_SPKx_16c	49.4016	61.8114	0.000178841	1	1	scrabble	121	-0.111586
20200225_1228_A	neuralOff_SPKx_2c	13.9757	25.9293	2.43767e-05	1	2	scrabble	122	-0.299549
20200225_1228_A	neuralOff_SPKx_14b	8.2892	9.1035	0.475085	0	2	scrabble	123	-0.046818
20200225_1228_A	neuralOff_SPKx_15b	12.6266	15.5155	0.0982923	0	2	scrabble	124	-0.102653
20200225_1355_C	neuralOff_SPKx_1d	28.6947	28.8343	0.947947	0	2	scrabble	125	-0.00242745
20200225_1355_C	neuralOff_SPKx_2c	22.3867	23.6902	0.474815	0	2	scrabble	126	-0.0282905
20200225_1355_C	neuralOff_SPKx_3a	39.6415	42.306	0.253651	0	2	scrabble	127	-0.0325155
20200225_1355_C	neuralOff_SPKx_3b	54.923	61.5282	0.013832	1	2	scrabble	128	-0.0567203
20200225_1355_C	neuralOff_SPKx_4b	43.579	49.8306	0.0642811	0	2	scrabble	129	-0.0669266
20200225_1355_C	neuralOff_SPKx_6f	9.77499	26.7921	5.26623e-09	1	2	scrabble	130	-0.465367
20200225_1355_C	neuralOff_SPKx_10a	25.2972	29.6086	0.111451	0	2	scrabble	131	-0.0785225
20200225_1355_C	neuralOff_SPKx_14c	15.1106	27.254	1.0864e-07	1	2	scrabble	132	-0.286641
20200225_1355_C	neuralOff_SPKx_15a	19.4707	22.9554	0.0239366	1	2	scrabble	133	-0.0821345
20200225_1355_C	neuralOff_SPKx_16c	14.2517	17.0921	0.0678437	0	2	scrabble	134	-0.0906206
20200225_1355_C	neuralOff_SPKx_16d	9.1521	13.4474	0.00154018	1	2	scrabble	135	-0.190063
20200306_1316_A	neuralOff_SPKx_1c	4.27865	5.45916	0.213151	0	2	scrabble	136	-0.121229
20200306_1316_A	neuralOff_SPKx_2b	21.0581	24.1125	0.131827	0	2	scrabble	137	-0.067619
20200306_1316_A	neuralOff_SPKx_2c	24.0774	24.5315	0.792659	0	2	scrabble	138	-0.00934135
20200306_1316_A	neuralOff_SPKx_3c	18.711	22.4909	0.0579591	0	2	scrabble	139	-0.0917416
20200306_1316_A	neuralOff_SPKx_4c	26.7353	35.9726	0.000448325	1	2	scrabble	140	-0.147306
20200306_1316_A	neuralOff_SPKx_4d	24.6965	28.1807	0.192178	0	2	scrabble	141	-0.0658926
20200306_1316_A	neuralOff_SPKx_5a	21.8196	27.3965	0.0248138	1	2	scrabble	142	-0.113316
20200306_1316_A	neuralOff_SPKx_7a	7.95046	10.1098	0.0460615	1	2	scrabble	143	-0.119562
20200306_1316_A	neuralOff_SPKx_9b	19.1229	24.0958	0.00661613	1	2	scrabble	144	-0.115064
20200306_1316_A	neuralOff_SPKx_12b	13.3901	20.0473	3.2062e-05	1	2	scrabble	145	-0.199096
20200306_1316_A	neuralOff_SPKx_15c	16.4189	16.4802	0.962255	0	2	scrabble	146	-0.0018608
20200306_1316_A	neuralOff_SPKx_16c	10.5073	12.2949	0.0782794	0	2	scrabble	147	-0.0783928
20200306_1456_C	neuralOff_SPKx_1c	89.6318	77.9708	0.00688913	1	2	scrabble	148	0.069575
20200306_1456_C	neuralOff_SPKx_2d	42.7777	35.4766	0.0154557	1	2	scrabble	149	0.0932994
20200306_1456_C	neuralOff_SPKx_3c	38.1012	33.7174	0.0927862	0	2	scrabble	150	0.0610406
20200306_1456_C	neuralOff_SPKx_3d	31.4047	28.4198	0.175995	0	2	scrabble	151	0.0498937
20200306_1456_C	neuralOff_SPKx_4d	20.5496	19.6079	0.560366	0	2	scrabble	152	0.0234491
20200306_1456_C	neuralOff_SPKx_4e	21.1389	21.1725	0.981048	0	2	scrabble	153	-0.000794075
20200306_1456_C	neuralOff_SPKx_5d	23.466	20.2393	0.123889	0	2	scrabble	154	0.0738291
20200306_1456_C	neuralOff_SPKx_6c	12.3901	11.7857	0.722746	0	2	scrabble	155	0.0250008
20200306_1456_C	neuralOff_SPKx_6d	16.4896	12.529	0.0293061	1	2	scrabble	156	0.136486
20200306_1456_C	neuralOff_SPKx_6e	15.6726	14.6313	0.419444	0	2	scrabble	157	0.0343624
20200306_1456_C	neuralOff_SPKx_7e	17.4931	17.3527	0.931508	0	2	scrabble	158	0.00402693
20200306_1456_C	neuralOff_SPKx_7f	24.3453	18.3612	0.00555911	1	2	scrabble	159	0.140122
20200306_1456_C	neuralOff_SPKx_8c	25.5526	25.5295	0.991127	0	2	scrabble	160	0.000452595
20200306_1456_C	neuralOff_SPKx_8d	26.9528	17.135	7.21757e-07	1	2	scrabble	161	0.222689
20200306_1456_C	neuralOff_SPKx_9a	14.6203	11.2457	0.0384255	1	2	scrabble	162	0.130465
20200306_1456_C	neuralOff_SPKx_9b	27.5388	18.9202	0.000151172	1	2	scrabble	163	0.18551
20200306_1456_C	neuralOff_SPKx_10e	19.3645	21.926	0.160217	0	2	scrabble	164	-0.0620364
20200306_1456_C	neuralOff_SPKx_12d	9.74545	14.1249	0.00150156	1	2	scrabble	165	-0.183467
20200306_1456_C	neuralOff_SPKx_13b	47.2083	36.0901	0.000215387	1	2	scrabble	166	0.133474
20200306_1456_C	neuralOff_SPKx_14d	18.6994	20.3117	0.260104	0	2	scrabble	167	-0.0413297
20200306_1456_C	neuralOff_SPKx_15d	37.7466	37.5981	0.942011	0	2	scrabble	168	0.00197112
20200306_1641_F	neuralOff_SPKx_1b	12.0087	13.7326	0.307211	0	2	scrabble	169	-0.0669724
20200306_1641_F	neuralOff_SPKx_1c	11.9467	17.6334	0.000680122	1	2	scrabble	170	-0.192246
20200306_1641_F	neuralOff_SPKx_2d	23.5332	26.5063	0.0383843	1	2	scrabble	171	-0.0594148
20200306_1641_F	neuralOff_SPKx_2e	37.841	42.7256	0.0476938	1	2	scrabble	172	-0.0606281
20200306_1641_F	neuralOff_SPKx_3a	9.80596	14.7075	0.00117293	1	2	scrabble	173	-0.199953
20200306_1641_F	neuralOff_SPKx_3b	12.9711	17.6082	0.0235506	1	2	scrabble	174	-0.151643
20200306_1641_F	neuralOff_SPKx_4b	19.762	21.1586	0.352219	0	2	scrabble	175	-0.03413
20200306_1641_F	neuralOff_SPKx_4c	7.02267	11.5475	0.00332403	1	2	scrabble	176	-0.243662
20200306_1641_F	neuralOff_SPKx_4d	20.9467	21.562	0.687611	0	2	scrabble	177	-0.0144768
20200306_1641_F	neuralOff_SPKx_5c	22.2893	22.6893	0.852089	0	2	scrabble	178	-0.00889232
20200306_1641_F	neuralOff_SPKx_5d	9.98214	10.4326	0.758204	0	2	scrabble	179	-0.0220634
20200306_1641_F	neuralOff_SPKx_5e	16.2705	15.1211	0.433964	0	2	scrabble	180	0.0366139
20200306_1641_F	neuralOff_SPKx_5f	21.2028	22.2423	0.561643	0	2	scrabble	181	-0.0239277
20200306_1641_F	neuralOff_SPKx_6c	39.0042	32.067	0.0141601	1	2	scrabble	182	0.097609
20200306_1641_F	neuralOff_SPKx_7c	31.2669	29.7226	0.590077	0	2	scrabble	183	0.0253203
20200306_1641_F	neuralOff_SPKx_8c	55.5524	57.1144	0.596299	0	2	scrabble	184	-0.0138641
20200306_1641_F	neuralOff_SPKx_9d	20.528	22.2934	0.446803	0	2	scrabble	185	-0.0412261
20200306_1641_F	neuralOff_SPKx_9e	27.5934	30.0345	0.0732547	0	2	scrabble	186	-0.0423611
20200306_1641_F	neuralOff_SPKx_10e	30.2838	33.4302	0.330647	0	2	scrabble	187	-0.0493829
20200306_1641_F	neuralOff_SPKx_11b	23.2556	21.8012	0.184689	0	2	scrabble	188	0.0322786
20200306_1641_F	neuralOff_SPKx_11c	22.828	18.7734	0.0422747	1	2	scrabble	189	0.0974627
20200306_1641_F	neuralOff_SPKx_12b	10.1482	9.79422	0.762595	0	2	scrabble	190	0.0177504
20200306_1641_F	neuralOff_SPKx_12c	12.154	10.6226	0.463967	0	2	scrabble	191	0.0672344
20200306_1641_F	neuralOff_SPKx_12d	22.6323	20.7711	0.263333	0	2	scrabble	192	0.0428816
20200306_1641_F	neuralOff_SPKx_12e	13.9634	12.224	0.327874	0	2	scrabble	193	0.0664215
20200306_1641_F	neuralOff_SPKx_13c	23.8839	25.8697	0.356078	0	2	scrabble	194	-0.0399123
20200306_1641_F	neuralOff_SPKx_13d	24.7469	24.3557	0.88008	0	2	scrabble	195	0.00796557
20200306_1641_F	neuralOff_SPKx_14d	20.6816	20.8418	0.944783	0	2	scrabble	196	-0.00385732
20200306_1641_F	neuralOff_SPKx_14e	18.1615	17.6387	0.784225	0	2	scrabble	197	0.0146033
20200306_1641_F	neuralOff_SPKx_15c	26.5748	26.1644	0.85927	0	2	scrabble	198	0.00778194
20200306_1641_F	neuralOff_SPKx_15d	27.0896	29.9225	0.196883	0	2	scrabble	199	-0.0496897
20200306_1641_F	neuralOff_SPKx_16b	49.5736	49.414	0.961789	0	2	scrabble	200	0.00161262
20200306_1641_F	neuralOff_SPKx_16c	26.2766	28.2193	0.320761	0	2	scrabble	201	-0.0356484
20200313_1329_A	neuralOff_SPKx_1b	28.5203	57.8897	6.11657e-13	1	2	scrabble	202	-0.339885
20200313_1329_A	neuralOff_SPKx_2d	13.4137	30.5978	2.39187e-06	1	2	scrabble	203	-0.390447
20200313_1329_A	neuralOff_SPKx_3b	24.2717	79.9176	1.47475e-11	1	2	scrabble	204	-0.534085
20200313_1329_A	neuralOff_SPKx_4b	7.64682	30.9354	1.40455e-11	1	2	scrabble	205	-0.603609
20200313_1329_A	neuralOff_SPKx_4c	11.8357	24.1675	1.02666e-05	1	2	scrabble	206	-0.34252
20200313_1329_A	neuralOff_SPKx_10b	9.05318	14.0172	0.00509046	1	2	scrabble	207	-0.215168
20200313_1329_A	neuralOff_SPKx_11b	22.4381	44.5719	8.5562e-08	1	2	scrabble	208	-0.330306
20200313_1329_A	neuralOff_SPKx_12b	15.4726	22.9801	0.0016305	1	2	scrabble	209	-0.195242
20200313_1329_A	neuralOff_SPKx_16d	9.49128	19.2407	8.33511e-07	1	2	scrabble	210	-0.339324
20200313_1500_D	neuralOff_SPKx_1c	14.636	20.5374	0.00260028	1	2	scrabble	211	-0.16778
20200313_1500_D	neuralOff_SPKx_1d	6.36923	14.2016	1.86227e-05	1	2	scrabble	212	-0.38075
20200313_1500_D	neuralOff_SPKx_2d	8.09051	13.8487	0.000208162	1	2	scrabble	213	-0.262461
20200313_1500_D	neuralOff_SPKx_2e	19.602	27.7342	0.000410151	1	2	scrabble	214	-0.171797
20200313_1500_D	neuralOff_SPKx_3c	14.3148	20.5778	0.00157097	1	2	scrabble	215	-0.179495
20200313_1500_D	neuralOff_SPKx_4c	7.18304	16.632	3.15651e-06	1	2	scrabble	216	-0.396765
20200313_1500_D	neuralOff_SPKx_4d	6.41771	7.99703	0.326137	0	2	scrabble	217	-0.109563
20200313_1500_D	neuralOff_SPKx_5b	23.1047	62.186	1.92757e-11	1	2	scrabble	218	-0.458212
20200313_1500_D	neuralOff_SPKx_6b	46.8738	58.999	2.86691e-08	1	2	scrabble	219	-0.114525
20200313_1500_D	neuralOff_SPKx_7e	31.1487	47.5503	1.00492e-05	1	2	scrabble	220	-0.208409
20200313_1500_D	neuralOff_SPKx_13d	27.9336	58.4624	1.83435e-10	1	2	scrabble	221	-0.353359
20200313_1500_D	neuralOff_SPKx_14c	15.3027	41.9688	1.74133e-13	1	2	scrabble	222	-0.465609
20200313_1500_D	neuralOff_SPKx_14d	20.5523	30.691	4.22092e-05	1	2	scrabble	223	-0.197853
20200313_1500_D	neuralOff_SPKx_14e	15.2131	36.2751	2.39718e-11	1	2	scrabble	224	-0.409064
20200313_1500_D	neuralOff_SPKx_15d	25.9536	72.1077	5.40924e-10	1	2	scrabble	225	-0.470665
20200313_1636_F	neuralOff_SPKx_1d	28.0629	39.5554	0.000185838	1	2	scrabble	226	-0.169961
20200313_1636_F	neuralOff_SPKx_2c	30.0527	35.8085	0.0131487	1	2	scrabble	227	-0.0873927
20200313_1636_F	neuralOff_SPKx_3b	36.2502	49.0273	1.47391e-05	1	2	scrabble	228	-0.14983
20200313_1636_F	neuralOff_SPKx_4a	47.9285	65.0443	2.13344e-06	1	2	scrabble	229	-0.151503
20200313_1636_F	neuralOff_SPKx_5c	18.6747	24.2822	0.0214868	1	2	scrabble	230	-0.130537
20200313_1636_F	neuralOff_SPKx_6b	32.1914	66.0013	4.20484e-06	1	2	scrabble	231	-0.344322
20200313_1636_F	neuralOff_SPKx_7b	31.3692	63.0282	1.92941e-09	1	2	scrabble	232	-0.33538
20200313_1636_F	neuralOff_SPKx_8c	10.8886	38.2321	1.53055e-10	1	2	scrabble	233	-0.556659
20200313_1636_F	neuralOff_SPKx_9c	15.3337	34.9846	5.48552e-08	1	2	scrabble	234	-0.390533
20200313_1636_F	neuralOff_SPKx_9d	13.2364	25.7109	5.06594e-06	1	2	scrabble	235	-0.320293
20200313_1636_F	neuralOff_SPKx_10a	45.479	89.6345	1.38262e-08	1	2	scrabble	236	-0.326803
20200313_1636_F	neuralOff_SPKx_11a	4.28817	10.5474	1.08269e-06	1	2	scrabble	237	-0.421905
20200313_1636_F	neuralOff_SPKx_11b	70.2185	93.5188	5.32934e-06	1	2	scrabble	238	-0.142303
20200313_1636_F	neuralOff_SPKx_12e	17.1519	24.0589	0.000421345	1	2	scrabble	239	-0.167602
20200313_1636_F	neuralOff_SPKx_12f	30.2197	37.1095	0.0022196	1	2	scrabble	240	-0.102329
20200313_1636_F	neuralOff_SPKx_13a	17.1308	27.6718	1.17069e-06	1	2	scrabble	241	-0.235276
20200313_1636_F	neuralOff_SPKx_13b	21.9673	30.9743	0.000206395	1	2	scrabble	242	-0.17013
20200313_1636_F	neuralOff_SPKx_14b	45.6477	67.9291	7.19344e-07	1	2	scrabble	243	-0.196179
20200313_1636_F	neuralOff_SPKx_15e	18.648	28.7137	0.000297395	1	2	scrabble	244	-0.212529
20200313_1636_F	neuralOff_SPKx_16c	15.9889	17.0744	0.548088	0	2	scrabble	245	-0.0328325
20200313_1636_F	neuralOff_SPKx_16d	13.2491	15.7415	0.14138	0	2	scrabble	246	-0.0859736
20200313_1636_F	neuralOff_SPKx_16e	12.3829	15.3539	0.0906028	0	2	scrabble	247	-0.107112
20200316_1241_B	neuralOff_SPKx_1d	22.8104	32.7405	8.95644e-06	1	2	scrabble	248	-0.178758
20200316_1241_B	neuralOff_SPKx_3a	18.9747	38.1135	3.97806e-08	1	2	scrabble	249	-0.335249
20200316_1241_B	neuralOff_SPKx_3b	17.9618	21.9835	0.0502395	0	2	scrabble	250	-0.10068
20200316_1241_B	neuralOff_SPKx_4d	32.5861	54.0894	1.94163e-07	1	2	scrabble	251	-0.24809
20200316_1241_B	neuralOff_SPKx_5b	43.861	54.0338	0.000867886	1	2	scrabble	252	-0.103915
20200316_1241_B	neuralOff_SPKx_5c	25.618	45.1527	6.35615e-06	1	2	scrabble	253	-0.276028
20200316_1241_B	neuralOff_SPKx_5d	31.8737	42.1434	0.000718154	1	2	scrabble	254	-0.138747
20200316_1241_B	neuralOff_SPKx_6b	11.4649	16.6165	0.0064533	1	2	scrabble	255	-0.18345
20200316_1241_B	neuralOff_SPKx_6d	44.7384	47.1985	0.400633	0	2	scrabble	256	-0.0267584
20200316_1241_B	neuralOff_SPKx_6e	27.1813	35.9046	3.94367e-05	1	2	scrabble	257	-0.138276
20200316_1241_B	neuralOff_SPKx_7e	47.7903	62.8284	2.00843e-07	1	2	scrabble	258	-0.135945
20200316_1241_B	neuralOff_SPKx_8d	38.715	44.3645	0.0235189	1	2	scrabble	259	-0.0680015
20200316_1241_B	neuralOff_SPKx_9d	26.7386	32.2812	0.00978598	1	2	scrabble	260	-0.0939111
20200316_1241_B	neuralOff_SPKx_9e	16.0551	28.773	1.27315e-05	1	2	scrabble	261	-0.283704
20200316_1241_B	neuralOff_SPKx_10a	16.93	26.5051	0.000150927	1	2	scrabble	262	-0.220447
20200316_1241_B	neuralOff_SPKx_11c	37.0738	84.2139	6.29337e-08	1	2	scrabble	263	-0.388664
20200316_1241_B	neuralOff_SPKx_13c	49.8318	74.7236	1.32066e-08	1	2	scrabble	264	-0.199846
20200316_1241_B	neuralOff_SPKx_14c	57.1333	96.1006	1.68907e-11	1	2	scrabble	265	-0.254299
20200317_1231_A	neuralOff_SPKx_1a	35.8727	47.788	0.000344711	1	2	scrabble	266	-0.142424
20200317_1231_A	neuralOff_SPKx_2a	40.0984	43.5895	0.209749	0	2	scrabble	267	-0.0417155
20200317_1231_A	neuralOff_SPKx_3c	43.0836	50.008	0.0221613	1	2	scrabble	268	-0.074383
20200317_1231_A	neuralOff_SPKx_4a	26.2074	29.9757	0.0920265	0	2	scrabble	269	-0.0670712
20200317_1231_A	neuralOff_SPKx_5c	37.5042	57.8873	0.000167927	1	2	scrabble	270	-0.213678
20200317_1231_A	neuralOff_SPKx_6b	75.7836	104.273	6.68939e-07	1	2	scrabble	271	-0.158224
20200317_1231_A	neuralOff_SPKx_7c	18.748	31.6721	0.000143429	1	2	scrabble	272	-0.256327
20200317_1231_A	neuralOff_SPKx_8a	92.6919	107.284	0.000604534	1	2	scrabble	273	-0.0729713
20200317_1231_A	neuralOff_SPKx_9b	85.8638	113.024	2.14335e-07	1	2	scrabble	274	-0.136561
20200317_1231_A	neuralOff_SPKx_10c	84.1966	116.438	4.52791e-07	1	2	scrabble	275	-0.160699
20200317_1231_A	neuralOff_SPKx_11b	27.8178	51.819	1.16073e-10	1	2	scrabble	276	-0.301383
20200317_1231_A	neuralOff_SPKx_11c	32.1675	43.5384	0.000976068	1	2	scrabble	277	-0.150198
20200317_1231_A	neuralOff_SPKx_13c	29.9683	56.2477	2.87258e-06	1	2	scrabble	278	-0.304809
20200317_1231_A	neuralOff_SPKx_14c	18.5685	26.9743	0.00293041	1	2	scrabble	279	-0.184569
20200317_1231_A	neuralOff_SPKx_14d	20.4367	26.3277	0.0227988	1	2	scrabble	280	-0.125971
20200317_1231_A	neuralOff_SPKx_16a	28.3243	30.245	0.582334	0	2	scrabble	281	-0.0327934
20200317_1409_C	neuralOff_SPKx_5b	408.853	406.434	0.67578	0	2	scrabble	282	0.00296748
20200317_1409_C	neuralOff_SPKx_6a	79.0581	81.2102	0.527993	0	2	scrabble	283	-0.0134278
20200317_1409_C	neuralOff_SPKx_7c	71.5338	71.5382	0.999	0	2	scrabble	284	-3.05383e-05
20200317_1409_C	neuralOff_SPKx_8b	86.8399	90.3391	0.444457	0	2	scrabble	285	-0.0197496
20200317_1409_C	neuralOff_SPKx_9b	34.911	40.1834	0.0123491	1	2	scrabble	286	-0.0702114
20200317_1409_C	neuralOff_SPKx_9c	19.3077	22.1607	0.0964972	0	2	scrabble	287	-0.0687989
20200317_1409_C	neuralOff_SPKx_10c	28.413	31.2299	0.259005	0	2	scrabble	288	-0.0472285
20200317_1409_C	neuralOff_SPKx_11a	15.2659	17.9398	0.198186	0	2	scrabble	289	-0.080524
20200317_1409_C	neuralOff_SPKx_12a	33.8752	36.5407	0.305572	0	2	scrabble	290	-0.0378534
20200317_1409_C	neuralOff_SPKx_13b	43.3507	42.3609	0.676448	0	2	scrabble	291	0.0115475
20200317_1409_C	neuralOff_SPKx_13c	42.191	46.3022	0.0241837	1	2	scrabble	292	-0.046458
20200317_1520_F	neuralOff_SPKx_2b	45.7375	53.3875	0.00163231	1	2	scrabble	293	-0.0771756
20200317_1520_F	neuralOff_SPKx_3a	5.77945	11.5935	6.48386e-07	1	2	scrabble	294	-0.334662
20200317_1520_F	neuralOff_SPKx_4a	5.12819	5.68445	0.535721	0	2	scrabble	295	-0.0514452
20200317_1520_F	neuralOff_SPKx_6b	23.7487	26.5509	0.0492008	1	2	scrabble	296	-0.0557113
20200317_1520_F	neuralOff_SPKx_7a	54.5498	55.7848	0.475365	0	2	scrabble	297	-0.011193
20200317_1520_F	neuralOff_SPKx_7b	43.3031	50.9851	0.0149596	1	2	scrabble	298	-0.081474
20200317_1520_F	neuralOff_SPKx_8a	52.9942	55.1841	0.411584	0	2	scrabble	299	-0.0202431
20200317_1520_F	neuralOff_SPKx_8b	68.8369	75.3364	0.0228836	1	2	scrabble	300	-0.0450808
20200317_1520_F	neuralOff_SPKx_9a	112.135	116.977	0.179272	0	2	scrabble	301	-0.0211331
20200317_1520_F	neuralOff_SPKx_10b	114.095	109.564	0.196067	0	2	scrabble	302	0.0202559
20200317_1520_F	neuralOff_SPKx_11a	42.6876	39.4463	0.222909	0	2	scrabble	303	0.0394633
20200317_1520_F	neuralOff_SPKx_12b	71.2562	73.856	0.419238	0	2	scrabble	304	-0.0179154
20200317_1520_F	neuralOff_SPKx_16d	55.8231	67.9854	0.00163156	1	2	scrabble	305	-0.0982341
