# Supplementary material for: Neuronal congruency effects in macaque prefrontal cortex
Source: Nat Commun. 2022 Aug 10;13:4702. doi: 10.1038/s41467-022-32382-1 (PMC9365805; doi:10.1038/s41467-022-32382-1)
Supplement: Supplementary file 6 — Source Data [file 41467_2022_32382_MOESM6_ESM.xls]

## Sheet: figure 3
figure 3a
	Sp-l-con	Sp-l-incon	Sp-r-con	Sp-r-incon	Col-l-con	Col-l-incon	Col-r-con	Col-r-incon	Avg-con	Avg-incon
monkey S %	89.633	84.081	97.9337	86.1575	90.177	75.7292	97.5933	76.42	93.8343	80.5969
monkey S % sem	1.3747	2.40697	0.608682	1.81767	1.67286	2.52853	0.687168	1.43335	0.74142	1.01356
figure 3c
monkey S RT	362.721	368.607	333.269	335.087	364.23	370.734	334.763	338.578	348.746	353.252
monkey S RT sem	6.28094	7.82819	2.72173	3.82997	7.77374	5.86625	3.35749	3.34245	4.56639	4.80596
figure 3b
monkey R %	95.5849	79.2957	96.1104	79.1917	95.7616	84.6339	96.0583	83.358	95.8788	81.6198
monkey R % sem	0.904928	1.76496	1.07094	1.90458	0.940656	1.45049	0.674926	1.6485	0.408328	1.00878
figure 3d
monkey R RT	367.291	383.196	361.105	381.535	367.224	369.844	363.216	373.58	364.709	377.039
monkey R RT sem	6.71894	8.12509	6.18493	7.89371	7.28839	7.40864	7.1969	8.05421	6.47874	7.50653

## Sheet: figure 4
Figure 4a
time	-500	-450	-400	-350	-300	-250	-200	-150	-100	-50	0	50	100	150	200
TarIn_con	22.6853	22.6888	22.5858	22.437	22.3774	22.405	22.4688	22.6333	22.942	23.3677	24.1397	26.2892	29.0179	28.9529	25.3066
TarIn_incon	20.9786	20.893	20.7883	20.7909	20.9241	21.1576	21.3462	21.4536	21.5316	21.7308	22.4606	24.8062	27.9854	28.5173	25.4446
DisIn_con	15.4633	15.2601	14.9848	14.8779	14.8527	14.726	14.5235	14.3894	14.3691	14.4294	14.6408	15.0122	15.0068	14.4424	14.1486
DisIn_incon	18.3606	18.2115	18.1249	18.0867	17.9819	17.8183	17.6648	17.5678	17.4753	17.4349	17.4875	17.4012	16.7257	15.678	14.8991
TarIn: con vs incon	0.00100739	0.000631767	3.59572e-05	0.000547534	0.000441439	0.00523951	0.00658073	0.00291704	0.000934135	3.72945e-06	4.92273e-06	9.65454e-06	0.000970827	0.276851	0.428119
DisIn: con vs incon	7.22503e-05	8.38984e-07	5.30617e-07	9.28171e-09	3.03178e-07	2.01757e-08	5.81675e-09	6.55133e-10	7.70344e-10	1.0551e-07	3.03798e-09	5.79879e-10	0.00615236	3.21241e-05	0.0462087
Figure 4b
time	-500	-450	-400	-350	-300	-250	-200	-150	-100	-50	0	50	100	150	200
TarIn_con	15.9584	15.8779	15.6843	15.5135	15.3899	15.2579	15.2494	15.3788	15.4594	15.4823	15.75	16.4589	17.0522	17.211	16.8883
TarIn_incon	15.1804	14.9996	14.8788	14.7701	14.6938	14.5995	14.5099	14.4604	14.4056	14.5259	15.0637	16.0129	16.8983	17.4136	17.2655
DisIn_con	12.5264	12.4217	12.4514	12.462	12.3179	12.1183	12.0178	12.0109	11.9876	11.9509	11.9399	12.0133	12.2578	12.4621	12.2628
DisIn_incon	14.6265	14.5103	14.3885	14.1212	13.8144	13.6901	13.6962	13.5602	13.33	13.215	13.1411	13.0068	13.0002	13.0565	12.8778
TarIn: con vs incon	0.0109071	0.029091	0.0625233	0.0334378	0.0327393	0.182932	0.0384267	0.0220388	0.00112795	0.00130109	0.168417	0.118396	0.479333	0.594482	0.0148684
DisIn: con vs incon	0.000227119	9.50435e-06	1.5799e-05	0.0011928	0.00152686	0.000776553	9.77616e-07	0.000239591	0.00264103	0.00189722	0.000271375	0.0105666	0.0138817	0.570508	0.00732672
X-axis of Figure 4c-4f	-1	-0.4	-0.375	-0.35	-0.325	-0.3	-0.275	-0.25	-0.225	-0.2	-0.175	-0.15	-0.125	-0.1	-0.075	-0.05	-0.025	0	0.025	0.05	0.075	0.1	0.125	0.15	0.175	0.2	0.225	0.25	0.275	0.3	0.325	0.35	0.375	0.4
Figure 4c	0	0	1	0	0	0	2	1	0	1	4	3	1	2	4	8	11	15	23	15	9	5	3	5	3	1	2	0	1	0	0	0	0	1
Figure 4d	17	1	4	1	3	8	2	4	1	4	3	6	5	8	6	13	10	4	5	3	4	3	1	2	1	0	1	0	0	1	0	0	0	0
Figure 4e	0	0	0	0	1	0	0	0	1	2	4	6	0	2	4	8	12	16	18	10	13	10	5	2	3	4	3	0	1	0	1	0	0	1
Figure 4f	5	1	0	3	3	3	0	1	2	7	9	7	4	9	6	12	11	12	6	10	5	2	2	2	0	0	0	2	0	1	0	0	1	1

## Sheet: figure 5
X-axis of Figure 5a-5h	-1	-0.4	-0.375	-0.35	-0.325	-0.3	-0.275	-0.25	-0.225	-0.2	-0.175	-0.15	-0.125	-0.1	-0.075	-0.05	-0.025	0	0.025	0.05	0.075	0.1	0.125	0.15	0.175	0.2	0.225	0.25	0.275	0.3	0.325	0.35	0.375	0.4
Figure 5a	2	0	1	1	0	1	0	0	0	1	1	6	1	4	3	7	6	9	17	10	12	10	7	4	3	3	6	1	1	2	0	0	1	1
Figure 5b	21	2	2	3	4	2	3	5	4	3	7	4	7	6	6	8	7	4	6	2	1	3	3	3	1	0	2	1	0	0	0	0	0	1
Figure 5c	1	0	0	0	1	0	3	1	0	0	2	6	3	7	5	14	18	15	8	11	8	4	6	1	0	0	0	2	1	0	0	0	1	3
Figure 5d	14	3	2	2	1	4	2	4	4	4	5	0	6	8	15	9	8	5	5	1	9	3	2	0	1	0	0	2	0	0	0	1	0	1
Figure 5e	0	0	0	0	1	1	1	0	0	2	1	2	3	5	8	10	13	11	17	12	10	11	5	5	1	3	1	1	0	2	0	0	1	0
Figure 5f	8	0	0	2	1	3	1	3	4	5	4	4	9	11	11	7	7	11	12	5	8	2	2	1	0	0	0	0	0	0	2	1	1	2
Figure 5g	0	1	0	1	1	0	0	0	3	3	2	3	2	2	11	6	10	12	14	8	8	6	8	7	2	3	4	1	2	1	1	0	1	4
Figure 5h	5	1	2	1	2	2	4	2	5	2	8	6	6	10	12	8	7	5	7	9	9	4	3	0	3	0	0	0	1	1	0	0	2	0

## Sheet: figure 6
	con>incon	con<incon	con<>incon
figure 6a	16	6	3
figure 6b	16	6	1
figure 6c	4	42	1
figure 6d	7	31	0

## Sheet: figure 7
	data x											data y											data x
	figure 7a	figure 7b	figure 7c			figure 7d	figure 7e	figure 7f				figure 7a	figure 7b	figure 7c			figure 7d	figure 7e	figure 7f				figure 7g	figure 7h	figure 7i	figure 7j	figure 7k	figure 7l
	0.759087	0.373875	0.373875			0.556846	1.12885	1.12885				1.01271	1.08987	1.01271			0.812328	1.17014	0.812328				335.098	391.039	333.913	357.024	421.659	359.122
	2.44621	2.20363	2.20363			1.62897	1.82899	1.82899				1.80797	1.17221	1.80797			1.33533	0.910622	1.33533				315.724	372.201	317.308	343.36	398.59	345.758
	4	3.10497	3.10497			2.20424	1.89821	1.89821				2.08839	0.858966	2.08839			1.61895	1.03012	1.61895				313.124	368.119	309.513	317.952	366.469	321.856
	4	3.09033	3.09033			1.59352	0.947671	0.947671				2.79589	0.750428	2.79589			0.73017	1.03855	0.73017				306.509	356.091	307.115	369.829	421.958	373.73
	3.4902	0.732829	0.732829			1.8298	0.820513	0.820513				3.06561	0.755898	3.06561			3.39031	1.29517	3.39031				313.377	375.084	311.274	365.849	415.869	366.583
	0.786083	0.811951	0.811951			0.970255	0.796066	0.796066				1.04764	1.19876	1.04764			0.692859	1.11574	0.692859				309.84	363.088	308.418	361.616	406.786	356.193
	0.744992	0.695437	0.695437			0.938619	0.83942	0.83942				0.751857	1.2333	0.751857			1.13192	1.04994	1.13192				322.021	375.76	325.825	348.151	400.277	348.39
	1.67175	1.47354	1.47354			1.60185	1.10171	1.10171				0.983623	0.776611	0.983623			0.691873	1.28083	0.691873				321.474	384.765	329.375	341.417	399.181	346.958
	1.19924	1.13197	1.13197			0.84165	0.83685	0.83685				0.950812	0.97388	0.950812			1.24428	2.04706	1.24428				311.565	368.016	307.055	364.834	410.995	368.627
	2.33009	1.88063	1.88063			0.75505	0.842401	0.842401				1.72131	0.990617	1.72131			0.896381	0.976419	0.896381				336.267	389.407	328.2	372.376	451.786	378.64
	4	4	4			1.17582	1.03802	1.03802				1.95171	1.95336	1.95171			0.901937	1.1675	0.901937				343.218	430.928	343.061	326.293	375.743	324.271
	1.41159	0.873152	0.873152			4	4	4				1.1036	1.17909	1.1036			2.3098	1.29659	2.3098				308.264	359.3	298.768	335.138	377.579	337.706
	1.09946	0.859552	0.859552			1.35754	1.46196	1.46196				0.865429	1.06469	0.865429			1.08831	0.959516	1.08831							324.745	364.199	325.391
	1.77856	1.585	1.585			2.57238	1.98461	1.98461				1.90051	1.05175	1.90051			0.978259	1.01557	0.978259							325.884	378.211	317.624
	1.77174	1.08569	1.08569			1.05782	1.38482	1.38482				1.42641	1.25557	1.42641			1.00535	1.20712	1.00535							314.129	350.104	310.357
	0.861947	0.895859	0.895859			0.992455	1.49924	1.49924				1.34819	0.954236	1.34819			1.11203	1.09149	1.11203							307.052	350.943	305.14
	2.21704	2.58043	2.58043			1.19623	0.574599	0.574599				4	2.23024	4			1.97832	1.24215	1.97832							299.174	336.47	292.541
	0.582267	1.22505	1.22505			0.744919	1.04482	1.04482				0.74241	1.11182	0.74241			0.96692	1.00274	0.96692
	0.889389	1.19823	1.19823			1.40641	1.41716	1.41716				1.10172	1.55114	1.10172			1.27201	0.797123	1.27201
	1.59822	1.70368	1.70368			1.01642	0.807501	0.807501				1.69063	1.319	1.69063			1.18648	1.18377	1.18648
	0	2.19675	2.19675			4	4	4				0	0.463497	0			2.96822	0.917469	2.96822
	0.732671	0.851817	0.851817			1.92066	1.97149	1.97149				0.744529	1.0776	0.744529			1.61788	1.19439	1.61788				data y
	2.41875	0	0			3.42701	3.25661	3.25661				3.07692	0.308029	3.07692			2.89706	1.34916	2.89706				figure 7g	figure 7h	figure 7i	figure 7j	figure 7k	figure 7l
	0.401563	0.965991	0.965991			2.437	1.39881	1.39881				0.158951	1.73239	0.158951			1.5916	1.20842	1.5916				333.913	393.423	391.039	359.122	440.705	421.659
	0.921999	1.01169	1.01169			1.11628	0.979564	0.979564				1.15137	0.995019	1.15137			1.12393	1.04536	1.12393				317.308	388.115	372.201	345.758	433.879	398.59
	1.23826	1.40546	1.40546			3.43656	2.02571	2.02571				1.75578	1.04974	1.75578			1.31386	0.894612	1.31386				309.513	371.031	368.119	321.856	395.226	366.469
	0.884782	0.642517	0.642517			1.17248	1.41001	1.41001				0.696859	0.607677	0.696859			0.955607	0.744093	0.955607				307.115	371.452	356.091	373.73	457.203	421.958
	0.903999	1.17616	1.17616			4	3.33542	3.33542				0.886332	1.04732	0.886332			0.946539	1.06447	0.946539				311.274	384.399	375.084	366.583	438	415.869
	3.44377	3.06005	3.06005			1.30604	1.21357	1.21357				0.904162	1.55575	0.904162			1.42981	1.2146	1.42981				308.418	370.017	363.088	356.193	438.943	406.786
	1.28122	1.12128	1.12128			1.44467	1.35914	1.35914				1.1262	1.166	1.1262			1.4159	1.1096	1.4159				325.825	399.913	375.76	348.39	422.841	400.277
	2.39024	3.31666	3.31666			2.14223	1.57504	1.57504				1.82991	1.29563	1.82991			1.37836	1.12674	1.37836				329.375	403.661	384.765	346.958	438.968	399.181
	1.13465	1.12905	1.12905			0.572783	0.851334	0.851334				1.1062	0.950314	1.1062			0.852976	1.04742	0.852976				307.055	379.688	368.016	368.627	454.665	410.995
	2.46431	1.51611	1.51611			4	1.3956	1.3956				1.38341	1.11016	1.38341			1.67962	0.922003	1.67962				328.2	402.547	389.407	378.64	471.815	451.786
	0.47553	0.52026	0.52026			1.42006	0.981417	0.981417				0.395435	0.545259	0.395435			1.09577	0.911202	1.09577				343.061	434.703	430.928	324.271	395.318	375.743
	4	2.08918	2.08918			1.78916	0.731378	0.731378				3.5677	1.24263	3.5677			1.11341	0.718219	1.11341				298.768	360.05	359.3	337.706	400.818	377.579
	1.49643	1.10145	1.10145			2.40087	2.14884	2.14884				1.71816	1.04154	1.71816			1.13889	1.25247	1.13889							325.391	397.512	364.199
	1.29261	1.3313	1.3313			1.2411	1.45267	1.45267				1.15113	1.0501	1.15113			0.639277	1.57733	0.639277							317.624	379.442	378.211
	4	4	4			0.961409	0.712315	0.712315				1.93983	1.0461	1.93983			0.613487	1.53572	0.613487							310.357	363.532	350.104
	1.93738	1.16362	1.16362			0.289199	0.0857895	0.0857895				1.31516	1.00647	1.31516			0.243457	0.495477	0.243457							305.14	361.838	350.943
	0.788439	0.718854	0.718854			1.00253	1.11742	1.11742				0.724359	0.851256	0.724359			0.950294	0.806548	0.950294							292.541	352.085	336.47
	0.423598	0.457612	0.457612			0.895217	1.06668	1.06668				0.716649	0.87451	0.716649			0.802164	0.993421	0.802164
	1.76756	1.23653	1.23653			3.75809	4	4				1.15152	0.999737	1.15152			2.12649	0.993156	2.12649
	1.93586	1.37521	1.37521			1.00437	1.12009	1.12009				1.72089	1.05336	1.72089			0.996612	0.952277	0.996612
	4	2.27713	2.27713			2.69962	2.22145	2.22145				2.69986	1.3444	2.69986			1.53824	0.826074	1.53824
	1.31096	1.20606	1.20606			1.04848	1.05616	1.05616				0.900578	0.754479	0.900578			1.06623	0.969938	1.06623
	4	3.59986	3.59986			1.35263	1.13036	1.13036				2.08562	1.18222	2.08562			1.20417	1.00372	1.20417
	4	4	4			1.52287	1.20105	1.20105				1.35155	1.02569	1.35155			1.19238	1.09097	1.19238
	2.78516	2.53766	2.53766			1.00722	0.9451	0.9451				1.49061	1.00729	1.49061			1.12651	1.20846	1.12651
	1.74117	2.43503	2.43503			1.79366	2.73415	2.73415				0.950237	1.02788	0.950237			2.19496	1.09961	2.19496
	4	3.44996	3.44996			1.25474	2.37541	2.37541				2.05103	1.15581	2.05103			1.41305	1.24296	1.41305
	3.03893	3.26598	3.26598			1.60921	1.64845	1.64845				1.49307	0.94528	1.49307			1.48957	1.02602	1.48957
	0.87203	0.737972	0.737972			1.43751	1.5429	1.5429				0.917877	0.873804	0.917877			1.47905	0.986913	1.47905
	1.51497	1.81159	1.81159			0.955082	0.931591	0.931591				1.12274	0.951092	1.12274			1.00442	0.876767	1.00442
	2.80373	2.18262	2.18262			0.932716	0.832314	0.832314				1.88369	1.03893	1.88369			0.858831	0.874927	0.858831
	2.08816	2.03614	2.03614			0.872383	1.0574	1.0574				1.34876	1.1355	1.34876			1.20469	1.30458	1.20469
	3.55991	3.15335	3.15335			0.579724	0.572438	0.572438				1.62253	1.7491	1.62253			0.927528	0.984449	0.927528
	3.32915	2.45762	2.45762			0.97729	0.873138	0.873138				2.51076	0.953452	2.51076			1.03844	0.929599	1.03844
	1.93227	1.40679	1.40679			1.72208	1.47011	1.47011				3.59917	1.55278	3.59917			0.924637	1.03242	0.924637
	4	3.72711	3.72711			1.06382	0.959186	0.959186				2.23321	1.09175	2.23321			1.04886	0.832847	1.04886
	0.566606	0.557983	0.557983			1.15742	1.17569	1.17569				0.875462	1.04508	0.875462			1.17509	0.943582	1.17509
	0.917493	1.0615	1.0615			1.02629	1.05146	1.05146				1.18267	1.13606	1.18267			1.19767	0.739847	1.19767
	2.87132	2.95423	2.95423			0.953992	0.957591	0.957591				1.75478	1.08223	1.75478			1.20234	0.805478	1.20234
	1.37311	1.51476	1.51476			1.56325	1.4643	1.4643				1.25369	1.01016	1.25369			1.05646	0.976757	1.05646
	4	4	4			1.21751	1.42436	1.42436				2.40852	1.72713	2.40852			3.68993	0.890095	3.68993
	4	4	4			0.878359	1.01411	1.01411				4	0.892438	4			1.03315	1.04428	1.03315
	4	4	4			1.17734	1.20775	1.20775				1.91854	0.707766	1.91854			0.917885	0.883885	0.917885
	4	3.19396	3.19396			4	3.05606	3.05606				1.83541	1.13031	1.83541			1.385	0.825651	1.385
	1.65578	1.31994	1.31994			1.22072	1.10654	1.10654				1.70756	1.45321	1.70756			0.965043	0.862171	0.965043
	2.55579	2.00882	2.00882			3.40381	4	4				1.65079	1.86308	1.65079			1.13344	1.21473	1.13344
	1.40556	1.10695	1.10695			1.13372	1.15132	1.15132				1.33406	1.15736	1.33406			1.43234	1.01399	1.43234
	0.917709	0.891126	0.891126			1.56514	1.79338	1.79338				0.978314	0.9349	0.978314			1.02449	1.03367	1.02449
	1.11197	1.01357	1.01357			1.15577	1.36177	1.36177				1.0987	1.11295	1.0987			0.818919	0.978657	0.818919
	1.10403	1.14459	1.14459			1.62687	1.29478	1.29478				1.36192	1.06695	1.36192			0.946863	1.04966	0.946863
	2.06016	3.25722	3.25722			1.26573	0.969504	0.969504				1.26064	1.27375	1.26064			0.967819	1.10237	0.967819
	4	4	4			0.72124	0.624484	0.624484				2.47502	2.29705	2.47502			0.853949	1.35321	0.853949
	1.03499	0.692248	0.692248			0.973245	1.08063	1.08063				1.05277	1.35102	1.05277			0.815789	0.965077	0.815789
	4	2.89783	2.89783			1.16016	1.03885	1.03885				1.60577	1.34598	1.60577			1.47618	1.01375	1.47618
	4	4	4			0.999132	1.44717	1.44717				4	2.09585	4			1.3708	1.16589	1.3708
	4	4	4			1.29251	1.58674	1.58674				3.34329	2.26389	3.34329			1.0455	1.29815	1.0455
	4	1.28472	1.28472			0.797371	0.772558	0.772558				1.57123	1.71551	1.57123			0.996312	1.02873	0.996312
	1.94562	1.64819	1.64819			1.16056	0.887566	0.887566				1.01538	1.32937	1.01538			1.04181	0.809121	1.04181
	2.33937	1.25177	1.25177			1.06537	0.903842	0.903842				1.17443	0.952875	1.17443			0.911632	0.951984	0.911632
	2.01525	1.72453	1.72453			1.28357	0.966183	0.966183				1.12827	0.90012	1.12827			1.14704	0.866818	1.14704
	2.49646	1.51682	1.51682			1.52856	1.02831	1.02831				1.21807	1.18307	1.21807			1.23264	0.897928	1.23264
	2.15951	1.04656	1.04656			0.911882	0.930451	0.930451				1.21453	0.638558	1.21453			1.26585	0.944732	1.26585
	0.420713	3.84721	3.84721			1.39372	1.17363	1.17363				0.0917094	1.10969	0.0917094			1.34289	0.908539	1.34289
	4	3.62296	3.62296			1.2758	1.05566	1.05566				1.05781	0.972728	1.05781			1.24877	0.843476	1.24877
	1.14532	1.24379	1.24379			1.34031	0.964836	0.964836				1.05264	1.10227	1.05264			0.992016	0.841878	0.992016
	4	4	4			1.00806	2.47037	2.47037				2.06191	1.33182	2.06191			0.71317	1.41524	0.71317
	1.4922	1.35495	1.35495			1.61826	1.19273	1.19273				1.30091	1.07835	1.30091			1.07281	0.860009	1.07281
	1.36572	1.58173	1.58173			2.7221	2.21507	2.21507				1.31444	1.21676	1.31444			1.3676	0.893089	1.3676
	1.79528	1.70481	1.70481			1.56432	1.31975	1.31975				1.59058	1.07873	1.59058			1.04544	0.89955	1.04544
	1.64204	1.38191	1.38191			1.23473	1.48113	1.48113				1.22376	1.09607	1.22376			1.02719	0.956633	1.02719
	1.56963	1.33227	1.33227			2.37972	3.92491	3.92491				1.39415	0.987679	1.39415			1.14759	1.15317	1.14759
	1.50347	1.22962	1.22962			1.75542	1.55742	1.55742				1.25559	1.0347	1.25559			0.867844	1.04452	0.867844
	3.56487	3.5898	3.5898			0.931677	1.07832	1.07832				1.55663	1.25287	1.55663			1.00231	1.05098	1.00231
	3.80189	4	4			1.36015	1.16149	1.16149				1.46232	1.18144	1.46232			2.4975	0.988648	2.4975
	1.67066	1.55404	1.55404			1.46814	1.50615	1.50615				1.27538	1.09474	1.27538			1.46033	1.23538	1.46033
	1.80731	1.36778	1.36778			1.0008	1.12634	1.12634				1.42637	1.08749	1.42637			1.24982	1.02652	1.24982
	0.718795	0.69857	0.69857			2.00661	1.83873	1.83873				0.946867	0.977846	0.946867			0.831853	0.671848	0.831853
	1.5884	2.33117	2.33117			1.03075	1.43698	1.43698				2.94598	0.882467	2.94598			0.718463	1.1168	0.718463
	4	4	4			1.02093	1.08212	1.08212				1.679	1.238	1.679			0.585447	0.915591	0.585447
	0.990433	1.08128	1.08128			1.63702	2.64696	2.64696				1.10825	1.1203	1.10825			1.89722	0.903711	1.89722
	4	4	4			1.19273	0.933573	0.933573				2.63087	1.08602	2.63087			0.60382	0.748722	0.60382
	4	2.4685	2.4685			1.40224	1.20735	1.20735				2.70701	1.5302	2.70701			1.10288	0.977863	1.10288
	4	3.284	3.284			2.21144	2.28471	2.28471				2.13857	1.51901	2.13857			1.49396	0.862335	1.49396
	1.39722	1.43271	1.43271			1.60396	1.70783	1.70783				1.59626	1.10415	1.59626			1.15996	0.879575	1.15996
	3.96785	2.89102	2.89102			1.20358	1.24651	1.24651				2.11674	1.26055	2.11674			1.40528	0.999625	1.40528
	0.666533	0.522614	0.522614			1.96304	1.76416	1.76416				1.00275	0.933607	1.00275			1.20553	1.00966	1.20553
	0.607945	0.666259	0.666259			0.805819	1.16866	1.16866				1.24419	1.08019	1.24419			1.26185	1.17502	1.26185
	1.18941	1.19104	1.19104			1.70235	1.5581	1.5581				1.16452	1.07863	1.16452			1.15981	1.02634	1.15981
	1.32999	1.26606	1.26606			1.7378	1.40129	1.40129				1.23145	1.08056	1.23145			1.30853	0.930684	1.30853
	0.826948	0.782036	0.782036			1.50329	1.39672	1.39672				0.83818	1.0436	0.83818			1.02677	0.747077	1.02677
	1.29288	0.992969	0.992969			1.16968	1.36832	1.36832				1.09991	0.958318	1.09991			1.13883	0.823332	1.13883
	2.44248	2.04626	2.04626			1.40185	1.30841	1.30841				1.30967	1.10577	1.30967			1.06647	0.651642	1.06647
	1.02504	1.16818	1.16818			1.16739	1.21525	1.21525				0.790348	1.13957	0.790348			1.05849	0.952599	1.05849
	1.03071	1.21479	1.21479			1.01822	0.999224	0.999224				1.07546	0.8741	1.07546			1.07319	1.08479	1.07319
	1.41044	1.37248	1.37248			0.81704	0.954116	0.954116				1.03513	0.973968	1.03513			0.828786	1.07679	0.828786
	1.17572	1.22136	1.22136			0.588424	0.558092	0.558092				1.11508	0.999235	1.11508			0.750694	0.922663	0.750694
	1.40375	1.40713	1.40713			1.08234	0.936801	0.936801				1.11582	0.940523	1.11582			1.30109	1.20149	1.30109
	1.18504	1.40022	1.40022			1.8911	1.82851	1.82851				1.10459	1.01425	1.10459			1.62253	1.12787	1.62253
						1.15314	1.19716	1.19716									1.03245	0.95347	1.03245
						0.757811	1.01119	1.01119									1.0073	0.864726	1.0073
						1.81001	1.68304	1.68304									1.35858	1.12374	1.35858
						0.754825	0.623501	0.623501									0.734409	1.09912	0.734409
						0.916707	1.08215	1.08215									0.886695	0.970459	0.886695
						1.01936	0.962682	0.962682									0.963315	0.914457	0.963315

## Sheet: figure 8
	data x																	data y
	figure 8a	figure 8b	figure 8c	figure 8d	figure 8f	figure 8g	figure 8h	figure 8i	figure 8k	figure 8l	figure 8m	figure 8n	figure 8p	figure 8q	figure 8r	figure 8s		figure 8a	figure 8b	figure 8c	figure 8d	figure 8f	figure 8g	figure 8h	figure 8i	figure 8k	figure 8l	figure 8m	figure 8n	figure 8p	figure 8q	figure 8r	figure 8s
	0.586085	0.657143	1.0999	0.569444	0.532853	0.561692	0.532853	1.15401	12.0713	13.3954	13.0765	12.029	0.923131	0.706565	0.923131	1.11359		0.351709	0.630447	0.62616	0.699892	1.15401	0.900778	0.561692	0.900778	9.14747	12.386	12.9464	13.3297	1.11359	0.929202	0.706565	0.929202
	19.0687	18.2909	8.69386	10.0091	2.19335	2.30607	2.19335	1.82742	26.1359	29.8254	14.2419	29.2476	1.83514	1.66489	1.83514	1.01975		13.9676	13.2586	6.05687	11.1875	1.82742	1.18512	2.30607	1.18512	28.4353	32.3908	17.0794	29.5465	1.01975	1.09626	1.66489	1.09626
	8.46074	5.98652	2.75496	4.37847	3.07109	4	3.07109	1.36726	26.0386	33.8519	14.015	26.5756	1.85791	2.25942	1.85791	1.2738		6.02805	3.9869	1.29845	3.50371	1.36726	1.13791	4	1.13791	26.959	27.6603	11.9318	23.2159	1.2738	1.19144	2.25942	1.19144
	3.04445	3.55686	1.11974	3.91097	2.71889	4	2.71889	0.909455	10.1312	7.56967	9.5047	7.94848	1.06591	1.44125	1.06591	0.952341		3.30546	2.80206	0.371296	1.43468	0.909455	1.9531	4	1.9531	12.4551	9.13364	8.64186	11.0244	0.952341	0.828496	1.44125	0.828496
	0.35632	0.423832	0.211036	0.26261	1.68843	1.05556	1.68843	1.61392	1.63098	7.74033	1.51835	1.821	1.07418	1.36303	1.07418	4		0.140741	0.286089	0.133333	0.235294	1.61392	1.21588	1.05556	1.21588	2.43083	2.83167	1.7834	2.8102	4	1.00764	1.36303	1.00764
	12.593	14.0556	14.4071	12.9545	0.874085	0.76064	0.874085	1.085	12.2886	12.1457	16.3388	11.6196	0.752113	1.00933	0.752113	1.04528		8.72479	11.8167	11.4703	10.3948	1.085	1.13679	0.76064	1.13679	11.8638	8.8867	11.7541	10.9134	1.04528	0.814292	1.00933	0.814292
	11.4197	14.4127	14.7061	14.939	0.776529	0.677416	0.776529	0.964769	8.16626	8.48783	6.32982	9.4539	1.29013	0.70101	1.29013	0.897812		7.89098	11.8846	11.6487	11.4309	0.964769	1.03969	0.677416	1.03969	4.49819	5.80222	6.41672	4.68736	0.897812	1.23784	0.70101	1.23784
	8.51026	9.65012	6.5844	9.14659	1.29249	2.25638	1.29249	1.05505	5.94205	4.96255	5.02843	5.0561	1.18169	1.4624	1.18169	0.981498		6.45524	6.81923	2.86088	8.61151	1.05505	0.791874	2.25638	0.791874	7.37005	4.1575	5.03969	4.82064	0.981498	0.862436	1.4624	0.862436
	11.9215	9.88892	7.61723	10.9467	1.56507	0.9302	1.56507	0.903372	0.538571	0.738021	0.359751	0.0526316	1.49707	0.464177	1.49707	4		9.55751	11.5903	10.2747	11.4418	0.903372	1.01299	0.9302	1.01299	0.160061	0.0540541	0.344828	0.216295	4	0.249909	0.464177	0.249909
	22.677	18.0301	11.844	12.5362	1.91464	2.18583	1.91464	1.43825	13.6591	12.4873	16.4415	14.285	0.830765	0.777435	0.830765	0.874153		18.9864	12.5893	8.68613	10.2509	1.43825	1.22812	2.18583	1.22812	13.4187	14.1743	17.2603	14.6777	0.874153	0.965703	0.777435	0.965703
	10.0405	10.7996	2.44705	4.28205	4	4	4	2.52207	8.06663	9.81663	8.30658	9.39195	0.971113	1.31248	0.971113	1.04522		11.7083	7.65516	2.47667	4.89422	2.52207	1.56412	4	1.56412	7.74544	6.51406	5.90136	6.35792	1.04522	1.02456	1.31248	1.02456
	3.10371	4.64932	4.67713	3.94923	0.663592	1.5116	0.663592	1.17727	32.1333	32.6609	2.5002	23.1246	4	4	4	1.41239		5.45284	4.60633	3.60733	4.30777	1.17727	1.06931	1.5116	1.06931	32.4716	28.8443	2.95208	15.3627	1.41239	1.87755	4	1.87755
	7.23321	7.13781	7.66615	6.99883	0.943526	0.987964	0.943526	1.01986	22.1097	22.7947	16.415	24.0677	1.34692	1.45482	1.34692	0.947107		7.07646	7.21288	7.16267	7.64955	1.01986	0.942915	0.987964	0.942915	24.5726	25.2041	16.8904	23.6361	0.947107	1.06634	1.45482	1.06634
	4.91314	5.38095	3.32092	3.24165	1.47945	1.83459	1.47945	1.65994	5.83336	5.55855	2.85753	5.81516	2.0414	2.42713	2.0414	0.955872		4.94838	3.37679	2.69727	2.75819	1.65994	1.22428	1.83459	1.22428	6.6991	5.60276	2.76009	5.5343	0.955872	1.01237	2.42713	1.01237
	37.3763	37.9636	29.9472	27.7829	1.24808	1.43658	1.24808	1.36644	11.1856	10.1426	8.19621	6.45413	1.36473	1.01349	1.36473	1.57148		36.9131	32.6696	25.6952	25.3506	1.36644	1.28871	1.43658	1.28871	10.1879	8.63373	10.0523	9.21946	1.57148	0.936468	1.01349	0.936468
	61.9041	66.4931	73.7052	55.3775	0.839888	0.906109	0.839888	1.20072	18.7981	16.6813	12.926	16.2817	1.45429	1.05897	1.45429	1.02454		46.9047	50.272	51.765	45.0959	1.20072	1.11478	0.906109	1.11478	15.5109	17.1614	14.6471	14.8557	1.02454	1.1552	1.05897	1.1552
	18.7089	19.3874	8.33782	5.34255	2.24386	2.59515	2.24386	3.62887	5.3579	5.35117	9.57106	2.88308	0.559803	1.11375	0.559803	1.85606		9.0903	10.5478	3.50281	2.78961	3.62887	3.78112	2.59515	3.78112	4.03258	3.14615	3.62071	2.45946	1.85606	1.27921	1.11375	1.27921
	6.25854	8.09657	7.25333	7.48919	0.862851	0.811722	0.862851	1.0811	21.5351	19.3558	24.5287	19.0755	0.877957	0.880157	0.877957	1.0147		6.66107	6.84625	8.2061	8.31596	1.0811	0.823266	0.811722	0.823266	18.1231	20.9177	20.5907	20.7432	1.0147	1.00841	0.880157	1.00841
	5.69257	8.45138	4.82406	6.11449	1.18004	0.951777	1.18004	1.38219	10.9928	10.1917	6.99444	11.7882	1.57165	1.28151	1.57165	0.864563		5.17477	6.05999	5.43695	4.54288	1.38219	1.33395	0.951777	1.33395	7.84902	6.64703	6.12482	5.83483	0.864563	1.1392	1.28151	1.1392
	32.0628	28.1612	17.1739	15.8357	1.86695	1.49627	1.86695	1.77833	20.8453	25.2472	20.1205	19.7086	1.03602	0.846815	1.03602	1.28102		22.7162	22.1648	15.1819	16.5031	1.77833	1.34307	1.49627	1.34307	19.5354	15.5137	23.0693	13.5781	1.28102	1.14255	0.846815	1.14255
	0.345238	0.0666667	0.427181	0.291258	0.808178	0.432248	0.808178	0.228892	14.6777	20.2941	0.525974	13.7401	4	4	4	1.47699		0.0465116	0.0425532	0.107604	0.253914	0.228892	0.167589	0.432248	0.167589	10.8175	8.75154	0.228555	7.04655	1.47699	1.24196	4	1.24196
	15.7041	21.5262	18.1805	23.3451	0.863791	0.760897	0.863791	0.922087	34.2777	37.8803	16.1051	28.6214	2.12837	1.75878	2.12837	1.3235		18.661	20.5918	24.525	23.2419	0.922087	0.88598	0.760897	0.88598	27.3741	24.8576	15.5642	17.8243	1.3235	1.39459	1.75878	1.39459
	0.196172	0.212885	0.0588235	0.248068	3.33493	0.790698	3.33493	0.858174	39.6271	45.3856	13.8777	30.0503	2.85545	3.49001	2.85545	1.51032		0.0465116	0.05	0.0588235	0.0555556	0.858174	0.9	0.790698	0.9	28.1113	23.1301	8.05479	10.9084	1.51032	2.12039	3.49001	2.12039
	1.76844	1.19038	1.71649	3.21338	1.03026	0.416709	1.03026	0.370444	8.6074	8.28048	4.86093	5.74339	1.77073	1.87772	1.77073	1.44174		0.99269	1.27823	2.38221	1.08702	0.370444	1.1759	0.416709	1.1759	7.8802	7.5585	4.19669	5.66817	1.44174	1.3335	1.87772	1.3335
	10.3977	10.5531	7.88162	9.06994	1.31923	0.805147	1.31923	1.16353	10.1763	8.85373	11.3115	7.86808	0.899645	1.14297	0.899645	1.12527		8.5257	8.71509	10.589	8.93933	1.16353	0.974916	0.805147	0.974916	7.09917	7.7669	6.21118	7.52402	1.12527	1.03228	1.14297	1.03228
	12.374	9.85801	8.67929	7.95705	1.42569	1.23112	1.42569	1.2389	2.97315	2.10537	1.5902	2.14518	1.86966	3.04294	1.86966	0.981438		7.1235	7.6765	5.78619	5.42156	1.2389	1.41592	1.23112	1.41592	2.40586	1.79759	0.790637	1.69069	0.981438	1.06323	3.04294	1.06323
	3.60282	3.13338	6.00979	5.93104	0.599493	0.947298	0.599493	0.528303	5.25909	3.92762	4.76776	5.849	1.10305	1.39029	1.10305	0.671503		3.62469	3.05359	3.82635	3.76014	0.528303	0.812094	0.947298	0.812094	3.80599	4.56605	2.73755	4.53174	0.671503	1.00757	1.39029	1.00757
	11.2485	8.04995	12.0916	9.01488	0.930272	1.13122	0.930272	0.892962	1.99525	2.21689	0.78579	1.72293	2.53916	4	2.53916	1.2867		10.0035	8.56377	8.84311	8.42729	0.892962	1.01619	1.13122	1.01619	2.71698	1.12762	0.62033	1.20783	1.2867	0.933591	4	0.933591
	26.7732	14.8629	7.08398	10.1497	3.77939	2.96817	3.77939	1.46437	9.82785	10.4374	6.80054	7.89128	1.44516	1.18516	1.44516	1.32265		21.6736	18.3161	7.30201	16.1725	1.46437	1.13255	2.96817	1.13255	7.06441	9.51391	5.96072	7.58505	1.32265	1.2543	1.18516	1.2543
	15.6339	18.0591	19.946	14.756	0.783812	1.4597	0.783812	1.22384	11.2171	10.5892	7.60416	9.60641	1.47513	1.4153	1.47513	1.10231		24.4837	26.5406	16.7731	23.9004	1.22384	1.11047	1.4597	1.11047	9.14411	10.7993	6.4609	8.41119	1.10231	1.28392	1.4153	1.28392
	14.3567	12.6037	4.59409	8.25325	3.12503	2.51256	3.12503	1.52712	67.3819	64.9497	41.9951	55.8565	1.60452	1.98243	1.60452	1.1628		8.77578	8.64618	3.49276	5.35659	1.52712	1.61412	2.51256	1.61412	67.9458	62.148	34.274	49.8504	1.1628	1.24669	1.98243	1.24669
	51.6001	51.456	45.7797	47.8074	1.12714	1.12228	1.12714	1.07632	7.0102	7.90717	9.17999	8.35834	0.763639	0.65578	0.763639	0.946021		45.8204	44.9035	40.8279	45.1699	1.07632	0.994102	1.12228	0.994102	5.76041	8.26199	8.78406	8.79984	0.946021	0.93888	0.65578	0.93888
	32.644	25.3386	24.6632	22.2377	1.32359	2.45741	1.32359	1.13945	29.2809	27.6557	16.5335	24.5179	1.77101	2.87632	1.77101	1.12798		25.2161	21.9816	10.2612	15.3161	1.13945	1.4352	2.45741	1.4352	30.7456	22.1664	10.6892	17.7848	1.12798	1.24637	2.87632	1.24637
	1.17687	1.19643	2.08951	2.15607	0.563228	0.511137	0.563228	0.554916	42.7242	50.1186	41.8448	50.8435	1.02102	1.27578	1.02102	0.985743		1.46877	1.90637	2.87353	4.39294	0.554916	0.433961	0.511137	0.433961	58.6739	60.4538	45.9904	59.4715	0.985743	1.01652	1.27578	1.01652
	22.0333	19.034	11.3682	9.19167	1.93816	4	1.93816	2.07079	11.86	14.552	14.9273	16.2521	0.794521	1.52791	0.794521	0.895391		13.9359	9.77659	3.26268	4.75728	2.07079	2.05508	4	2.05508	19.6742	19.0235	12.8766	20.5267	0.895391	0.926769	1.52791	0.926769
	38.8633	35.2745	37.2044	28.5317	1.04459	1.35517	1.04459	1.23632	6.98513	2.57628	1.66415	1.6431	4	1.31471	4	1.56793		27.4531	22.8108	20.2581	15.7308	1.23632	1.45008	1.35517	1.45008	2.06274	0.986555	1.56897	1.06613	1.56793	0.925359	1.31471	0.925359
	94.7042	89.4336	73.7862	80.5225	1.2835	1.26627	1.2835	1.11067	4.20475	2.16624	2.24651	1.74209	1.87168	1.05959	1.87168	1.24347		80.3978	78.5319	63.4916	73.329	1.11067	1.07095	1.26627	1.07095	3.88544	3.09337	3.66693	3.27385	1.24347	0.944872	1.05959	0.944872
	7.26295	3.77031	1.73355	1.89915	4	4	4	1.98526	6.41097	5.14332	8.20566	6.02294	0.781287	0.794732	0.781287	0.853955		5.8283	3.91013	0.863896	3.60215	1.98526	1.0855	4	1.0855	3.75356	6.16009	4.72306	6.03375	0.853955	1.02094	0.794732	1.02094
	7.46218	5.83706	7.926	4.83657	0.941481	2.44985	0.941481	1.20686	0.660157	0.988407	8.38642	2.81196	0.0787174	0.273566	0.0787174	0.351501		5.40426	6.31922	2.20595	6.00883	1.20686	1.05166	2.44985	1.05166	1.39096	1.67773	5.08454	4.58274	0.351501	0.366097	0.273566	0.366097
	12.1457	12.0575	14.5455	14.2368	0.835017	0.662789	0.835017	0.84692	4.80601	6.6327	5.36075	8.61988	0.896518	1.19546	0.896518	0.769466		9.31521	11.7247	14.0546	15.3407	0.84692	0.764286	0.662789	0.764286	6.12918	7.01644	5.12704	7.25216	0.769466	0.967496	1.19546	0.967496
	1.16871	2.89065	3.59565	3.23449	0.325035	0.576861	0.325035	0.893695	6.17291	7.72449	7.31876	7.69217	0.843437	1.15898	0.843437	1.0042		1.79266	2.76563	3.10761	3.7313	0.893695	0.741197	0.576861	0.741197	8.43498	6.68535	7.27793	8.11453	1.0042	0.823874	1.15898	0.823874
	22.1279	22.6361	19.3761	24.4103	1.14202	1.68138	1.14202	0.927318	3.90105	4.44797	0.603441	2.70815	4	3.82859	4	1.64244		20.8071	21.4534	12.375	18.3632	0.927318	1.16828	1.68138	1.16828	3.26692	3.67441	0.853297	3.12993	1.64244	1.17396	3.82859	1.17396
	32.0817	27.5456	23.9177	25.7488	1.34134	1.74795	1.34134	1.06978	30.9374	38.3235	35.2502	38.3671	0.87765	1.26037	0.87765	0.998864		24.6521	23.8882	14.1034	15.627	1.06978	1.52865	1.74795	1.52865	33.5161	26.5796	26.5923	27.6034	0.998864	0.96291	1.26037	0.96291
	18.689	17.9902	7.392	8.26816	2.52828	2.9551	2.52828	2.17584	7.83099	5.82518	3.40766	4.85022	2.29806	2.24045	2.29806	1.20101		14.8879	13.692	5.03803	8.11767	2.17584	1.68669	2.9551	1.68669	5.62045	4.4252	2.50862	4.73391	1.20101	0.934787	2.24045	0.934787
	6.96098	7.29619	6.54756	7.88641	1.06314	1.37227	1.06314	0.925161	15.3363	20.0829	14.1824	20.8652	1.08136	0.98675	1.08136	0.962503		6.64378	5.00962	4.84145	6.35306	0.925161	0.788537	1.37227	0.788537	12.6283	16.774	12.7979	16.359	0.962503	1.02537	0.98675	1.02537
	12.0902	9.92457	4.23593	7.40649	2.85421	4	2.85421	1.33998	18.1234	18.8916	16.581	17.5114	1.09303	1.27867	1.09303	1.07882		14.5386	14.292	2.8972	8.8999	1.33998	1.60586	4	1.60586	18.3881	14.6452	14.3807	13.8505	1.07882	1.05737	1.27867	1.05737
	24.1259	22.4077	6.92056	14.6558	3.48613	4	3.48613	1.52894	22.8964	19.9563	16.2785	20.6727	1.40654	1.31965	1.40654	0.965344		30.3809	29.591	4.2509	27.944	1.52894	1.05894	4	1.05894	22.7212	22.6452	17.2176	17.7149	0.965344	1.27831	1.31965	1.27831
	27.4041	23.5001	12.1938	19.7873	2.24738	2.90026	2.24738	1.18764	17.614	21.4183	15.6075	17.5432	1.12856	0.941778	1.12856	1.22089		32.5823	26.9666	11.2343	21.5014	1.18764	1.25418	2.90026	1.25418	17.4956	17.7419	18.5772	15.9775	1.22089	1.11043	0.941778	1.11043
	25.1035	23.0732	9.77217	18.4935	2.56887	1.86011	2.56887	1.24764	44.5214	44.1067	14.7403	29.9465	3.0204	1.94663	3.0204	1.47285		29.223	16.9708	15.7103	20.8129	1.24764	0.815398	1.86011	0.815398	37.6352	32	19.3335	23.8382	1.47285	1.34238	1.94663	1.34238
	29.4865	21.722	8.92058	16.829	3.30545	4	3.30545	1.29075	5.64243	4.86646	4.05426	2.65549	1.39173	1.78273	1.39173	1.8326		19.1421	19.1347	4.52646	12.6443	1.29075	1.51331	4	1.51331	4.8555	4.51613	2.72363	4.04493	1.8326	1.11649	1.78273	1.11649
	53.1699	34.8758	14.2961	26.7085	3.71918	2.69519	3.71918	1.3058	37.7636	39.3781	23.9414	28.3467	1.57733	1.6158	1.57733	1.38916		41.1224	31.5155	15.2577	28.6088	1.3058	1.1016	2.69519	1.1016	35.4671	29.2258	21.9503	27.4122	1.38916	1.06616	1.6158	1.06616
	16.5323	22.2346	18.353	22.5577	0.900797	0.721264	0.900797	0.985677	16.9128	16.5442	8.0938	13.2158	2.0896	1.34178	2.0896	1.25185		13.104	17.6734	18.168	21.0485	0.985677	0.839649	0.721264	0.839649	14.6647	13.4839	10.9293	12.2161	1.25185	1.10378	1.34178	1.10378
	13.9722	12.315	7.73287	12.7612	1.80686	1.53908	1.80686	0.965029	19.8511	17.0312	19.9968	18.3281	0.992715	0.91698	0.992715	0.929238		11.8276	10.3396	7.68489	8.33776	0.965029	1.24009	1.53908	1.24009	18.0308	15.8065	19.6633	16.326	0.929238	0.968178	0.91698	0.968178
	38.1225	34.2239	12.9945	23.2798	2.93374	2.29453	2.93374	1.47011	4.91969	4.51626	7.15436	4.85319	0.687648	1.04533	0.687648	0.930574		25.6901	20.4793	11.1962	14.6384	1.47011	1.39902	2.29453	1.39902	4.9079	5.09394	4.69508	6.12877	0.930574	0.831152	1.04533	0.831152
	28.244	24.1318	13.0246	19.1225	2.16851	1.96286	2.16851	1.26196	10.8363	7.61748	9.35098	4.82519	1.15884	0.75327	1.15884	1.57869		22.0218	18.6988	11.2193	14.4037	1.26196	1.29819	1.96286	1.29819	6.34404	6.33447	8.42199	5.4903	1.57869	1.15376	0.75327	1.15376
	7.73437	8.51943	1.93941	3.90868	3.98799	2.97705	3.98799	2.17962	24.2932	36.6126	38.3269	34.7773	0.633842	0.526807	0.633842	1.05277		3.69075	1.85885	1.23973	1.28022	2.17962	1.45198	2.97705	1.45198	20.6663	34.3648	39.2293	37.1185	1.05277	0.925813	0.526807	0.925813
	4.62213	7.22328	1.60215	4.58035	2.88495	2.77632	2.88495	1.57701	24.6919	27.3484	26.0184	29.9504	0.949016	0.907911	0.949016	0.913123		3.20532	2.79166	1.15452	2.03608	1.57701	1.3711	2.77632	1.3711	24.0236	23.0045	26.4603	23.0578	0.913123	0.997689	0.907911	0.997689
	2.49607	2.7557	1.38021	1.09782	1.80847	1.52334	1.80847	2.51017	30.4846	30.9347	19.8989	31.0701	1.53197	1.65539	1.53197	0.995641		2.84108	2.32032	1.86503	0.984855	2.51017	2.356	1.52334	2.356	35.086	31.1473	21.1951	32.0008	0.995641	0.973329	1.65539	0.973329
	27.8746	15.9665	6.05567	10.0298	4	3.87071	4	1.5919	21.2769	18.5725	17.0915	22.8002	1.24488	0.807142	1.24488	0.814575		22.1228	17.7999	5.71543	11.3651	1.5919	1.56619	3.87071	1.56619	12.6841	13.9856	15.7148	14.6441	0.814575	0.955032	0.807142	0.955032
	9.90454	13.2508	19.1503	14.8652	0.5172	0.577992	0.5172	0.891399	16.811	18.8018	15.3991	18.1846	1.09169	1.18702	1.09169	1.03394		13.0832	15.9728	22.6356	16.1298	0.891399	0.990268	0.577992	0.990268	15.905	15.7174	13.3991	15.2517	1.03394	1.03054	1.18702	1.03054
	18.7554	16.5848	18.9847	15.7814	0.987922	0.996385	0.987922	1.05091	8.36302	8.47618	6.6523	8.45451	1.25716	0.881348	1.25716	1.00256		21.2092	21.661	21.2861	18.2469	1.05091	1.1871	0.996385	1.1871	6.18975	6.5822	7.02305	7.71741	1.00256	0.852903	0.881348	0.852903
	71.8743	58.6219	22.5421	44.4844	3.18845	2.76587	3.18845	1.31781	18.2684	16.9756	16.8094	18.3046	1.0868	0.808672	1.0868	0.927394		65.9523	55.6663	23.8451	39.2117	1.31781	1.41963	2.76587	1.41963	12.1486	11.8761	15.0229	12.7488	0.927394	0.931552	0.808672	0.931552
	33.9412	28.5769	18.9718	23.919	1.78903	1.30732	1.78903	1.19474	26.7592	30.1309	18.974	27.1119	1.4103	1.56537	1.4103	1.11135		28.5559	26.4241	21.8431	25.269	1.19474	1.04571	1.30732	1.04571	26.0565	20.523	16.6455	21.4139	1.11135	0.958393	1.56537	0.958393
	21.7739	20.9552	2.61829	8.63731	4	4	4	2.42612	2.92811	2.58896	2.43825	1.77844	1.20091	1.42083	1.20091	1.45575		23.3158	19.9159	2.79262	11.7209	2.42612	1.69918	4	1.69918	2.26154	1.3812	1.5917	0.741693	1.45575	1.86223	1.42083	1.86223
	9.63999	7.13338	1.30446	4.8915	4	4	4	1.45832	13.6449	15.6206	13.571	12.4734	1.00545	0.855215	1.00545	1.25231		7.48621	6.47324	0.152632	1.93753	1.45832	3.34098	4	3.34098	8.72042	8.06677	10.1968	8.44479	1.25231	0.955237	0.855215	0.955237
	1.17438	1.26599	0.506745	1.07612	2.3175	4	2.3175	1.17644	21.8093	19.1399	20.1237	17.5145	1.08376	1.28377	1.08376	1.0928		2.62778	0.603933	0	0.320833	1.17644	1.88239	4	1.88239	21.1937	12.8708	16.509	15.8615	1.0928	0.81145	1.28377	0.81145
	59.491	42.6174	17.4296	35.2188	3.41321	4	3.41321	1.21008	6.07105	3.2736	1.41132	4.54269	4	4	4	0.720631		49.9983	38.6787	9.78586	21.1387	1.21008	1.82976	4	1.82976	4.98464	4.5424	1.08595	3.45735	0.720631	1.31384	4	1.31384
	15.6754	19.3552	12.5843	15.6471	1.24563	1.51662	1.24563	1.23698	14.3877	10.0752	12.1841	16.3344	1.18086	1.12074	1.18086	0.61681		13.9201	15.1222	9.17843	7.07675	1.23698	2.13689	1.51662	2.13689	10.8874	13.6464	9.71452	12.4027	0.61681	1.10027	1.12074	1.10027
	19.7532	19.4162	11.6297	12.573	1.69852	2.5596	1.69852	1.54427	7.71102	9.92466	1.75759	7.01898	4	3.46434	4	1.41397		15.4184	13.0593	6.02375	6.66156	1.54427	1.96039	2.5596	1.96039	10.4279	8.38385	3.01005	7.89915	1.41397	1.06136	3.46434	1.06136
	33.0469	33.9222	27.6529	28.5871	1.19506	1.22952	1.19506	1.18663	25.2269	26.3908	22.0626	22.0768	1.14342	1.10859	1.14342	1.19541		24.9721	29.0847	20.3105	23.2084	1.18663	1.25319	1.22952	1.25319	20.779	20.8326	18.7436	17.688	1.19541	1.17778	1.10859	1.17778
	39.368	38.7046	47.7787	34.2672	0.823966	0.970962	0.823966	1.12949	17.6534	18.5989	12.8262	16.187	1.37636	1.90354	1.37636	1.149		36.0606	33.6942	37.139	39.9068	1.12949	0.844322	0.970962	0.844322	15.9975	12.6907	8.40407	12.8168	1.149	0.990164	1.90354	0.990164
	42.5397	43.3936	38.9053	39.0779	1.09342	1.01528	1.09342	1.11044	16.6633	19.7897	14.186	15.7107	1.17463	1.27157	1.17463	1.25963		34.6765	37.7751	34.1545	34.5019	1.11044	1.09487	1.01528	1.09487	13.9007	10.6437	10.9319	14.0112	1.25963	0.759655	1.27157	0.759655
	7.80687	9.36328	5.40884	8.02186	1.44335	0.990683	1.44335	1.16722	13.3493	13.813	10.3837	11.7811	1.2856	1.57668	1.2856	1.17247		6.5747	6.71905	6.63654	5.41773	1.16722	1.2402	0.990683	1.2402	12.3382	8.71418	7.82546	9.4281	1.17247	0.924278	1.57668	0.924278
	15.9293	12.8714	5.74128	10.5069	2.77453	1.93096	2.77453	1.22505	12.2212	11.2515	11.2566	7.60793	1.08568	1.12507	1.08568	1.47891		10.8992	11.8624	5.64447	9.08551	1.22505	1.30564	1.93096	1.30564	16.4476	12.7933	14.6192	14.0982	1.47891	0.907442	1.12507	0.907442
	23.5861	16.6007	0.133333	5.51994	4	4	4	3.00741	2.83291	4.40715	4.14026	3.01669	0.684234	0.641905	0.684234	1.46093		23.3861	16.8561	0.187856	8.1629	3.00741	2.06496	4	2.06496	3.04584	4.33121	4.745	4.58804	1.46093	0.944024	0.641905	0.944024
	14.1803	13.742	15.2441	11.4347	0.930212	0.789414	0.930212	1.20178	29.4242	26.6748	28.4956	20.0068	1.03259	1.03426	1.03259	1.33329		12.7388	15.3524	16.137	12.841	1.20178	1.19557	0.789414	1.19557	26.6425	19.3841	25.76	26.3205	1.33329	0.736466	1.03426	0.736466
	35.778	34.3619	13.7054	21.4063	2.6105	4	2.6105	1.60522	14.2608	18.4135	14.1951	14.7277	1.00463	1.14446	1.00463	1.25026		44.0029	37.1704	9.12351	26.343	1.60522	1.41101	4	1.41101	15.5497	15.3598	13.5869	13.5399	1.25026	1.13441	1.14446	1.13441
	3.7204	4.65154	0.256439	1.71805	4	0.545215	4	2.70745	14.3611	12.8742	10.8173	11.9369	1.3276	1.31234	1.3276	1.07852		0.133333	1.4582	0.244552	0.481151	2.70745	3.03065	0.545215	3.03065	8.60123	9.04048	6.5541	7.20584	1.07852	1.2546	1.31234	1.2546
	4.75793	3.61016	0.913719	1.25263	4	4	4	2.88207	5.16161	9.90423	6.26703	10.5427	0.823614	2.20967	0.823614	0.939435		1.8818	1.78889	0.237077	0.758416	2.88207	2.35872	4	2.35872	7.20909	9.43784	3.26251	7.30492	0.939435	1.29199	2.20967	1.29199
	10.3982	8.95593	4.95508	6.05197	2.09849	2.05297	2.09849	1.47984	9.01917	13.9715	14.4007	14.5836	0.6263	0.875097	0.6263	0.958029		4.18339	6.28254	2.03772	3.36913	1.47984	1.86474	2.05297	1.86474	11.2317	14.4496	12.8348	13.8181	0.958029	1.0457	0.875097	1.0457
	18.9878	20.8402	7.19043	17.7719	2.6407	1.48577	2.6407	1.17265	33.8577	25.2054	45.0362	32.8829	0.751788	1.28178	0.751788	0.766519		20.8568	23.8725	14.0377	20.0216	1.17265	1.19233	1.48577	1.19233	38.6981	31.3664	30.1911	30.4542	0.766519	1.02995	1.28178	1.02995
	19.7383	23.0987	9.9228	16.0276	1.98919	1.44004	1.98919	1.44118	14.6083	13.5729	17.11	12.2792	0.853789	1.01037	0.853789	1.10536		13.319	11.8042	9.24902	13.8999	1.44118	0.849232	1.44004	0.849232	18.9682	16.5412	18.7736	18.2631	1.10536	0.905719	1.01037	0.905719
	28.7786	22.6864	14.312	20.6236	2.0108	1.62927	2.0108	1.10002	14.292	13.2823	13.4119	14.5161	1.06562	1.13305	1.06562	0.915003		17.1076	16.0666	10.5001	16.5206	1.10002	0.972521	1.62927	0.972521	15.1437	15.1439	13.3655	14.5193	0.915003	1.04302	1.13305	1.04302
	22.8699	20.9186	8.49042	16.8356	2.69361	1.45484	2.69361	1.24252	14.8184	13.4888	12.9098	14.3384	1.14784	1.41557	1.14784	0.940749		15.1342	17.5687	10.4027	15.2681	1.24252	1.15068	1.45484	1.15068	13.752	11.8717	9.71485	11.1314	0.940749	1.0665	1.41557	1.0665
	11.2756	9.51305	11.7924	12.7427	0.956168	2.01433	0.956168	0.746546	13.5919	13.586	16.2175	13.9135	0.838097	1.00028	0.838097	0.97646		14.1351	9.22401	7.01725	9.56841	0.746546	0.964006	2.01433	0.964006	13.7743	14.1024	13.7705	12.4027	0.97646	1.13704	1.00028	1.13704
	0.190909	0.870921	0	0.907487	4	2.44856	4	0.959706	25.4827	24.3743	22.3316	25.2562	1.1411	1.4705	1.1411	0.965083		0.832677	0.145238	0.340068	0.520578	0.959706	0.278994	2.44856	0.278994	23.9423	23.8422	16.2817	20.2169	0.965083	1.17932	1.4705	1.17932
	8.35558	4.92185	1.37365	5.76963	4	2.78256	4	0.853062	18.7705	17.3247	19.9065	18.5754	0.942931	1.51785	0.942931	0.932671		3.63483	4.34659	1.30629	3.78198	0.853062	1.14929	2.78256	1.14929	17.895	17.5395	11.7898	15.8836	0.932671	1.10425	1.51785	1.10425
	11.2206	11.0341	9.18023	11.375	1.22226	1.19085	1.22226	0.970033	17.4631	15.8666	16.9288	16.5768	1.03156	1.28282	1.03156	0.957157		10.8741	11.5909	9.13141	9.3059	0.970033	1.24554	1.19085	1.24554	16.3125	14.8119	12.7161	16.2585	0.957157	0.911026	1.28282	0.911026
	16.2918	15.337	2.14513	12.0533	4	4	4	1.27244	2.9586	1.90025	1.78791	1.3088	1.65478	2.07895	1.65478	1.4519		16.1355	16.1483	0.817601	8.96997	1.27244	1.80026	4	1.80026	2.08567	1.01454	1.00324	1.43359	1.4519	0.707688	2.07895	0.707688
	80.6315	72.835	52.1203	58.2366	1.54703	1.32295	1.54703	1.25067	25.8499	26.3239	22.7647	29.3817	1.13553	1.66396	1.13553	0.895928		66.4842	62.6817	50.2543	55.5907	1.25067	1.12756	1.32295	1.12756	27.3546	25.3144	16.4394	25.9202	0.895928	0.976628	1.66396	0.976628
	30.3499	27.7621	14.0418	19.6735	2.16139	1.11552	2.16139	1.41114	6.42973	9.86294	4.27684	7.8658	1.50338	2.67055	1.50338	1.2539		19.0288	20.3815	17.0582	17.2681	1.41114	1.1803	1.11552	1.1803	14.3005	10.7076	5.35488	10.2175	1.2539	1.04797	2.67055	1.04797
	44.7789	41.1319	16.3295	28.8783	2.74221	1.23022	2.74221	1.42432	14.6069	13.3077	10.0245	12.3538	1.45712	1.46979	1.45712	1.07722		25.2658	25.4023	20.5377	20.465	1.42432	1.24126	1.23022	1.24126	13.495	11.1719	9.18163	12.5841	1.07722	0.887782	1.46979	0.887782
	31.9579	34.0169	25.2689	29.188	1.26471	1.70425	1.26471	1.16544	16.2648	14.7594	8.70922	15.3686	1.86754	1.13267	1.86754	0.96036		31.6741	30.9448	18.5853	26.8877	1.16544	1.15089	1.70425	1.15089	12.2304	9.84812	10.7979	10.2181	0.96036	0.963788	1.13267	0.963788
	53.8009	49.0521	33.9197	39.2937	1.58613	1.33706	1.58613	1.24834	14.2983	10.4506	3.45014	7.11147	4	2.66249	4	1.46955		44.1617	39.5111	33.0289	35.7798	1.24834	1.10429	1.33706	1.10429	8.5344	5.46754	3.20543	6.06152	1.46955	0.902009	2.66249	0.902009
	51.1502	47.7762	35.3987	44.5619	1.44497	1.29345	1.44497	1.07213	9.30134	6.37146	5.02204	6.75866	1.85211	1.68509	1.85211	0.94271		43.8926	44.9993	33.9345	37.9778	1.07213	1.18488	1.29345	1.18488	6.75118	5.44185	4.00643	5.67733	0.94271	0.958523	1.68509	0.958523
	38.7931	33.0539	9.9007	23.8764	3.91822	3.30128	3.91822	1.38438	39.639	33.0086	37.7182	31.1266	1.05092	0.962863	1.05092	1.06046		32.7295	27.6773	9.91417	19.5239	1.38438	1.41761	3.30128	1.41761	36.2508	30.39	37.6489	29.6963	1.06046	1.02336	0.962863	1.02336
	33.8719	22.6862	5.39004	14.8883	4	2.93567	4	1.52376	6.22926	4.08552	5.24938	2.48057	1.18667	1.40261	1.18667	1.64701		24.253	21.5167	8.26149	18.5072	1.52376	1.16261	2.93567	1.16261	5.44248	3.80175	3.88026	2.73679	1.64701	1.38913	1.40261	1.38913
	78.1609	72.2289	50.1458	65.7672	1.55867	1.62777	1.55867	1.09825	15.2757	14.9803	6.63098	12.1814	2.30368	1.15127	2.30368	1.22977		74.4091	69.2961	45.7123	56.3582	1.09825	1.22957	1.62777	1.22957	8.1249	8.99812	7.05731	6.94717	1.22977	1.29522	1.15127	1.29522
	34.0039	32.724	24.0804	30.6746	1.4121	1.66949	1.4121	1.06681	12.2104	11.9385	10.3068	10.9976	1.1847	1.07755	1.1847	1.08555		33.367	34.0872	19.9863	24.8743	1.06681	1.37038	1.66949	1.37038	8.50305	6.74286	7.8911	6.37743	1.08555	1.0573	1.07755	1.0573
	4.83891	7.33608	7.1836	6.84878	0.673605	0.713285	0.673605	1.07115	2.23824	2.58567	2.26653	3.91939	0.987517	2.98865	0.987517	0.659712		4.29927	5.92351	6.02742	6.49611	1.07115	0.911856	0.713285	0.911856	3.06403	2.27451	1.02522	2.38364	0.659712	0.954219	2.98865	0.954219
	15.4318	8.66436	7.958	7.5102	1.93916	2.12047	1.93916	1.15368	4.28683	3.62371	3.9498	3.16533	1.08533	1.28728	1.08533	1.14481		5.62864	8.52453	2.65443	4.13774	1.15368	2.06019	2.12047	2.06019	2.74482	2.62745	2.13225	2.93926	1.14481	0.893915	1.28728	0.893915
	32.2825	35.9565	7.73989	20.5737	4	4	4	1.7477	4.093	3.08302	3.09709	4.42974	1.32156	0.943325	1.32156	0.695982		36.5158	29.2288	1.80233	22.9196	1.7477	1.27528	4	1.27528	3.69209	4.39216	3.91391	6.46812	0.695982	0.679047	0.943325	0.679047
	45.9022	43.57	47.1867	43.4657	0.972778	1.10519	0.972778	1.0024	5.03315	4.60135	1.46588	3.42618	3.43353	1.44236	3.43353	1.343		43.2924	43.1909	39.1717	35.7131	1.0024	1.20938	1.10519	1.20938	2.45688	1.72549	1.70338	1.19817	1.343	1.4401	1.44236	1.4401
	3.70978	3.47941	0.490069	1.24842	4	4	4	2.78705	7.95983	5.59577	8.70363	7.12077	0.914541	1.10677	0.914541	0.785837		3.16851	2.67372	0.239869	1.93955	2.78705	1.37853	4	1.37853	6.02544	4	5.44418	6.26697	0.785837	0.638267	1.10677	0.638267
	21.483	17.2239	6.19923	7.88652	3.46543	3.08191	3.46543	2.18397	20.4606	20.8574	18.5746	21.088	1.10154	1.43244	1.10154	0.989064		15.4444	16.6081	5.0113	8.84457	2.18397	1.87778	3.08191	1.87778	27.7435	20.5098	19.368	19.4223	0.989064	1.05599	1.43244	1.05599
	28.7251	23.3954	7.7374	11.3808	3.7125	3.57898	3.7125	2.05569	25.2942	23.5154	14.3568	15.5566	1.76182	2.75049	1.76182	1.5116		24.0474	22.0369	6.71905	12.938	2.05569	1.70326	3.57898	1.70326	20.9636	10.7843	7.62178	11.0458	1.5116	0.976329	2.75049	0.976329
	19.1076	18.606	11.8874	14.4972	1.60738	1.32007	1.60738	1.28343	26.8416	19.1759	16.8017	17.5043	1.59755	1.658	1.59755	1.09549		15.194	16.6769	11.51	12.8861	1.28343	1.29418	1.32007	1.29418	23.8784	18.0392	14.4019	19.1659	1.09549	0.941216	1.658	0.941216
	53.6919	48.7178	14.0828	24.867	3.8126	3.18446	3.8126	1.95913	8.27214	8.619	8.41678	6.04944	0.982816	1.4118	0.982816	1.42476		44.2083	41.0329	13.8825	29.2271	1.95913	1.40393	3.18446	1.40393	9.6224	7.29412	6.81572	6.92139	1.42476	1.05385	1.4118	1.05385
	24.5103	18.8289	29.0535	18.8011	0.843626	0.367994	0.843626	1.00148	14.5968	11.1567	9.68098	8.21294	1.50778	2.1804	1.50778	1.35843		7.9118	9.51639	21.4998	9.44017	1.00148	1.00807	0.367994	1.00807	12.7166	7.80392	5.83222	7.73179	1.35843	1.00933	2.1804	1.00933
	16.0027	18.5241	21.2349	17.746	0.753605	0.533398	0.753605	1.04385	6.37706	5.39899	5.94581	3.54852	1.07253	0.904706	1.07253	1.52148		5.05144	11.2755	9.4703	8.57299	1.04385	1.31523	0.533398	1.31523	6.90404	6.39216	7.63125	6.22001	1.52148	1.02768	0.904706	1.02768
	98.3313	97.9158	82.0606	86.5156	1.19828	1.17537	1.19828	1.13177	30.2119	26.7841	19.9244	20.8331	1.51632	1.6727	1.51632	1.28565		98.2601	96.5513	83.5993	86.8658	1.13177	1.1115	1.17537	1.1115	29.8443	22.9804	17.8419	22.3058	1.28565	1.03024	1.6727	1.03024
	96.3391	90.061	74.2549	80.5085	1.29741	1.28578	1.29741	1.11865	25.2376	26.2256	17.9797	21.3658	1.40367	1.65999	1.40367	1.22746		94.5378	92.5627	73.5258	78.9137	1.11865	1.17296	1.28578	1.17296	26.7746	20.3529	16.1293	18.9027	1.22746	1.07672	1.65999	1.07672
	16.271	15.9184	18.4927	15.6623	0.879862	0.767878	0.879862	1.01635	13.7394	13.6928	10.0386	11.4729	1.36865	1.51734	1.36865	1.1935		13.3294	12.8546	17.3587	14.4807	1.01635	0.887707	0.767878	0.887707	9.16827	6.43137	6.04233	7.89565	1.1935	0.814546	1.51734	0.814546
	28.5711	24.9766	24.216	25.0757	1.17985	1.03234	1.17985	0.996048	28.2283	23.3475	25.3352	25.4089	1.11419	1.34593	1.11419	0.918872		22.5108	25.7881	21.8056	24.4536	0.996048	1.05457	1.03234	1.05457	26.807	19.1765	19.9171	18.5866	0.918872	1.03173	1.34593	1.03173
	13.8687	13.7601	5.79499	8.72276	2.39322	2.04795	2.39322	1.57749	3.23067	4.89639	1.35421	3.61211	2.38565	1.05598	2.38565	1.35555		12.3589	13.1603	6.03477	11.8827	1.57749	1.10753	2.04795	1.10753	2.70707	0.980392	2.56357	1.54187	1.35555	0.635848	1.05598	0.635848
	22.1536	22.1327	19.6372	19.4086	1.12815	1.19292	1.12815	1.14036	6.98481	8.93891	6.197	7.80148	1.12713	1.24337	1.12713	1.1458		16.3719	15.5951	13.7243	18.111	1.14036	0.861086	1.19292	0.861086	7.47437	5.96078	6.0114	5.94066	1.1458	1.00339	1.24337	1.00339
	7.29356	7.33933	6.59252	7.57977	1.10634	1.25189	1.10634	0.96828	16.7023	15.4912	13.9575	12.4004	1.19665	0.917686	1.19665	1.24925		4.46687	3.56658	3.5681	3.84778	0.96828	0.926919	1.25189	0.926919	14.955	13.6078	16.2964	13.8058	1.24925	0.98566	0.917686	0.98566
	60.2006	55.0716	42.8715	52.2329	1.40421	1.38152	1.40421	1.05435	8.69395	8.91645	9.0825	9.70821	0.95722	0.839204	0.95722	0.918444		55.8965	51.231	40.46	52.3668	1.05435	0.978311	1.38152	0.978311	8.56614	8.86275	10.2075	8.79324	0.918444	1.0079	0.839204	1.0079
	74.9791	74.3616	61.1361	74.8802	1.22643	1.15631	1.22643	0.993074	13.4694	18.7723	23.3451	21.0363	0.576968	0.576411	0.576968	0.892376		76.2174	74.5835	65.9144	68.6268	0.993074	1.0868	1.15631	1.0868	15.306	21.8039	26.554	28.2111	0.892376	0.772884	0.576411	0.772884
	60.6681	54.97	42.4397	50.3751	1.42951	1.38465	1.42951	1.09121	6.82896	7.44882	7.89518	4.97904	0.864953	1.1267	0.864953	1.49604		55.8815	50.831	40.3579	51.3615	1.09121	0.989672	1.38465	0.989672	6.77328	6.98039	6.0116	6.24649	1.49604	1.11749	1.1267	1.11749
	63.183	63.2859	48.8535	64.2959	1.29331	1.25806	1.29331	0.984292	9.88244	11.2881	5.61495	6.98369	1.76002	1.86905	1.76002	1.61635		67.7601	65.453	53.8608	59.8478	0.984292	1.09366	1.25806	1.09366	10.6335	9.13725	5.68925	7.61321	1.61635	1.20018	1.86905	1.20018
									21.362	19.0477	16.095	21.316	1.32724	1.11301	1.32724	0.893588										18.5233	17.2932	16.6425	17.0979	0.893588	1.01143	1.11301	1.01143
									13.6295	14.3653	14.3369	15.3954	0.950659	0.796014	0.950659	0.933089										13.4692	15.3349	16.9209	15.7277	0.933089	0.975027	0.796014	0.975027
									59.0401	55.5363	36.1564	49.648	1.63291	1.77991	1.63291	1.1186										59.2562	49.3069	33.2917	39.9849	1.1186	1.23314	1.77991	1.23314
									18.3218	33.5625	35.2385	37.134	0.519937	0.733826	0.519937	0.90382										30.0302	38.8883	40.9228	42.8598	0.90382	0.907335	0.733826	0.907335
									20.825	26.1193	21.939	30.654	0.949224	1.00026	0.949224	0.852069										23.3251	31.924	23.3189	31.9672	0.852069	0.998649	1.00026	0.998649
									12.8983	12.8881	11.9186	13.3881	1.08219	0.940284	1.08219	0.962657										11.2351	11.2607	11.9486	12.4964	0.962657	0.901118	0.940284	0.901118

## Sheet: figure S2
Figure S2a
	-500	-450	-400	-350	-300	-250	-200	-150	-100	-50	0	50	100	150	200
TarIn_con	46.3987	46.6643	45.7753	45.631	44.8742	45.4827	45.1173	45.6771	46.9749	47.0634	47.5356	51.0604	75.3717	75.4811	56.4238
TarIn_incon	45.2363	44.4367	43.9179	44.2808	44.9593	45.813	45.9455	44.8304	44.868	46.0227	44.8819	48.3965	71.7399	73.389	58.3918
DisIn_con	31.7324	31.6313	31.2974	30.322	29.4858	30.4033	29.9987	30.0143	29.6183	29.4973	28.5873	31.1686	35.8239	29.6408	29.6326
DisIn_incon	37.3115	36.9136	35.7384	35.4657	35.9236	35.4763	35.8543	34.5816	34.429	34.5678	33.5731	35.6857	37.0808	30.8954	31.2954
Figure S2b-2c
	-1	-0.4	-0.375	-0.35	-0.325	-0.3	-0.275	-0.25	-0.225	-0.2	-0.175	-0.15	-0.125	-0.1	-0.075	-0.05	-0.025	0	0.025	0.05	0.075	0.1	0.125	0.15	0.175	0.2	0.225	0.25	0.275	0.3	0.325	0.35	0.375	0.4
Figure S2b	0	0	0	0	0	0	1	0	0	0	1	1	3	4	8	26	37	34	33	17	12	4	3	0	0	0	0	0	0	0	0	0	0	0
Figure S2c	2	3	1	0	2	3	4	3	7	12	8	12	15	18	25	24	18	14	6	2	1	4	0	0	0	0	0	0	0	0	0	0	0	0

## Sheet: figure S3
	X-data					Y-data
	figure S3a	figure S3b	figure S3c	figure S3d		figure S3a	figure S3b	figure S3c	figure S3d
	0.759087	1.01271	0.556846	0.812328		0.373875	1.08987	1.12885	1.17014
	2.44621	1.80797	1.62897	1.33533		2.20363	1.17221	1.82899	0.910622
	4	2.08839	2.20424	1.61895		3.10497	0.858966	1.89821	1.03012
	4	2.79589	1.59352	0.73017		3.09033	0.750428	0.947671	1.03855
	3.4902	3.06561	1.8298	3.39031		0.732829	0.755898	0.820513	1.29517
	0.786083	1.04764	0.970255	0.692859		0.811951	1.19876	0.796066	1.11574
	0.744992	0.751857	0.938619	1.13192		0.695437	1.2333	0.83942	1.04994
	1.67175	0.983623	1.60185	0.691873		1.47354	0.776611	1.10171	1.28083
	1.19924	0.950812	0.84165	1.24428		1.13197	0.97388	0.83685	2.04706
	2.33009	1.72131	0.75505	0.896381		1.88063	0.990617	0.842401	0.976419
	4	1.95171	1.17582	0.901937		4	1.95336	1.03802	1.1675
	1.41159	1.1036	4	2.3098		0.873152	1.17909	4	1.29659
	1.09946	0.865429	1.35754	1.08831		0.859552	1.06469	1.46196	0.959516
	1.77856	1.90051	2.57238	0.978259		1.585	1.05175	1.98461	1.01557
	1.77174	1.42641	1.05782	1.00535		1.08569	1.25557	1.38482	1.20712
	0.861947	1.34819	0.992455	1.11203		0.895859	0.954236	1.49924	1.09149
	2.21704	4	1.19623	1.97832		2.58043	2.23024	0.574599	1.24215
	0.582267	0.74241	0.744919	0.96692		1.22505	1.11182	1.04482	1.00274
	0.889389	1.10172	1.40641	1.27201		1.19823	1.55114	1.41716	0.797123
	1.59822	1.69063	1.01642	1.18648		1.70368	1.319	0.807501	1.18377
	0	0	4	2.96822		2.19675	0.463497	4	0.917469
	0.732671	0.744529	1.92066	1.61788		0.851817	1.0776	1.97149	1.19439
	2.41875	3.07692	3.42701	2.89706		0	0.308029	3.25661	1.34916
	0.401563	0.158951	2.437	1.5916		0.965991	1.73239	1.39881	1.20842
	0.921999	1.15137	1.11628	1.12393		1.01169	0.995019	0.979564	1.04536
	1.23826	1.75578	3.43656	1.31386		1.40546	1.04974	2.02571	0.894612
	0.884782	0.696859	1.17248	0.955607		0.642517	0.607677	1.41001	0.744093
	0.903999	0.886332	4	0.946539		1.17616	1.04732	3.33542	1.06447
	3.44377	0.904162	1.30604	1.42981		3.06005	1.55575	1.21357	1.2146
	1.28122	1.1262	1.44467	1.4159		1.12128	1.166	1.35914	1.1096
	2.39024	1.82991	2.14223	1.37836		3.31666	1.29563	1.57504	1.12674
	1.13465	1.1062	0.572783	0.852976		1.12905	0.950314	0.851334	1.04742
	2.46431	1.38341	4	1.67962		1.51611	1.11016	1.3956	0.922003
	0.47553	0.395435	1.42006	1.09577		0.52026	0.545259	0.981417	0.911202
	4	3.5677	1.78916	1.11341		2.08918	1.24263	0.731378	0.718219
	1.49643	1.71816	2.40087	1.13889		1.10145	1.04154	2.14884	1.25247
	1.29261	1.15113	1.2411	0.639277		1.3313	1.0501	1.45267	1.57733
	4	1.93983	0.961409	0.613487		4	1.0461	0.712315	1.53572
	1.93738	1.31516	0.289199	0.243457		1.16362	1.00647	0.0857895	0.495477
	0.788439	0.724359	1.00253	0.950294		0.718854	0.851256	1.11742	0.806548
	0.423598	0.716649	0.895217	0.802164		0.457612	0.87451	1.06668	0.993421
	1.76756	1.15152	3.75809	2.12649		1.23653	0.999737	4	0.993156
	1.93586	1.72089	1.00437	0.996612		1.37521	1.05336	1.12009	0.952277
	4	2.69986	2.69962	1.53824		2.27713	1.3444	2.22145	0.826074
	1.31096	0.900578	1.04848	1.06623		1.20606	0.754479	1.05616	0.969938
	4	2.08562	1.35263	1.20417		3.59986	1.18222	1.13036	1.00372
	4	1.35155	1.52287	1.19238		4	1.02569	1.20105	1.09097
	2.78516	1.49061	1.00722	1.12651		2.53766	1.00729	0.9451	1.20846
	1.74117	0.950237	1.79366	2.19496		2.43503	1.02788	2.73415	1.09961
	4	2.05103	1.25474	1.41305		3.44996	1.15581	2.37541	1.24296
	3.03893	1.49307	1.60921	1.48957		3.26598	0.94528	1.64845	1.02602
	0.87203	0.917877	1.43751	1.47905		0.737972	0.873804	1.5429	0.986913
	1.51497	1.12274	0.955082	1.00442		1.81159	0.951092	0.931591	0.876767
	2.80373	1.88369	0.932716	0.858831		2.18262	1.03893	0.832314	0.874927
	2.08816	1.34876	0.872383	1.20469		2.03614	1.1355	1.0574	1.30458
	3.55991	1.62253	0.579724	0.927528		3.15335	1.7491	0.572438	0.984449
	3.32915	2.51076	0.97729	1.03844		2.45762	0.953452	0.873138	0.929599
	1.93227	3.59917	1.72208	0.924637		1.40679	1.55278	1.47011	1.03242
	4	2.23321	1.06382	1.04886		3.72711	1.09175	0.959186	0.832847
	0.566606	0.875462	1.15742	1.17509		0.557983	1.04508	1.17569	0.943582
	0.917493	1.18267	1.02629	1.19767		1.0615	1.13606	1.05146	0.739847
	2.87132	1.75478	0.953992	1.20234		2.95423	1.08223	0.957591	0.805478
	1.37311	1.25369	1.56325	1.05646		1.51476	1.01016	1.4643	0.976757
	4	2.40852	1.21751	3.68993		4	1.72713	1.42436	0.890095
	4	4	0.878359	1.03315		4	0.892438	1.01411	1.04428
	4	1.91854	1.17734	0.917885		4	0.707766	1.20775	0.883885
	4	1.83541	4	1.385		3.19396	1.13031	3.05606	0.825651
	1.65578	1.70756	1.22072	0.965043		1.31994	1.45321	1.10654	0.862171
	2.55579	1.65079	3.40381	1.13344		2.00882	1.86308	4	1.21473
	1.40556	1.33406	1.13372	1.43234		1.10695	1.15736	1.15132	1.01399
	0.917709	0.978314	1.56514	1.02449		0.891126	0.9349	1.79338	1.03367
	1.11197	1.0987	1.15577	0.818919		1.01357	1.11295	1.36177	0.978657
	1.10403	1.36192	1.62687	0.946863		1.14459	1.06695	1.29478	1.04966
	2.06016	1.26064	1.26573	0.967819		3.25722	1.27375	0.969504	1.10237
	4	2.47502	0.72124	0.853949		4	2.29705	0.624484	1.35321
	1.03499	1.05277	0.973245	0.815789		0.692248	1.35102	1.08063	0.965077
	4	1.60577	1.16016	1.47618		2.89783	1.34598	1.03885	1.01375
	4	4	0.999132	1.3708		4	2.09585	1.44717	1.16589
	4	3.34329	1.29251	1.0455		4	2.26389	1.58674	1.29815
	4	1.57123	0.797371	0.996312		1.28472	1.71551	0.772558	1.02873
	1.94562	1.01538	1.16056	1.04181		1.64819	1.32937	0.887566	0.809121
	2.33937	1.17443	1.06537	0.911632		1.25177	0.952875	0.903842	0.951984
	2.01525	1.12827	1.28357	1.14704		1.72453	0.90012	0.966183	0.866818
	2.49646	1.21807	1.52856	1.23264		1.51682	1.18307	1.02831	0.897928
	2.15951	1.21453	0.911882	1.26585		1.04656	0.638558	0.930451	0.944732
	0.420713	0.0917094	1.39372	1.34289		3.84721	1.10969	1.17363	0.908539
	4	1.05781	1.2758	1.24877		3.62296	0.972728	1.05566	0.843476
	1.14532	1.05264	1.34031	0.992016		1.24379	1.10227	0.964836	0.841878
	4	2.06191	1.00806	0.71317		4	1.33182	2.47037	1.41524
	1.4922	1.30091	1.61826	1.07281		1.35495	1.07835	1.19273	0.860009
	1.36572	1.31444	2.7221	1.3676		1.58173	1.21676	2.21507	0.893089
	1.79528	1.59058	1.56432	1.04544		1.70481	1.07873	1.31975	0.89955
	1.64204	1.22376	1.23473	1.02719		1.38191	1.09607	1.48113	0.956633
	1.56963	1.39415	2.37972	1.14759		1.33227	0.987679	3.92491	1.15317
	1.50347	1.25559	1.75542	0.867844		1.22962	1.0347	1.55742	1.04452
	3.56487	1.55663	0.931677	1.00231		3.5898	1.25287	1.07832	1.05098
	3.80189	1.46232	1.36015	2.4975		4	1.18144	1.16149	0.988648
	1.67066	1.27538	1.46814	1.46033		1.55404	1.09474	1.50615	1.23538
	1.80731	1.42637	1.0008	1.24982		1.36778	1.08749	1.12634	1.02652
	0.718795	0.946867	2.00661	0.831853		0.69857	0.977846	1.83873	0.671848
	1.5884	2.94598	1.03075	0.718463		2.33117	0.882467	1.43698	1.1168
	4	1.679	1.02093	0.585447		4	1.238	1.08212	0.915591
	0.990433	1.10825	1.63702	1.89722		1.08128	1.1203	2.64696	0.903711
	4	2.63087	1.19273	0.60382		4	1.08602	0.933573	0.748722
	4	2.70701	1.40224	1.10288		2.4685	1.5302	1.20735	0.977863
	4	2.13857	2.21144	1.49396		3.284	1.51901	2.28471	0.862335
	1.39722	1.59626	1.60396	1.15996		1.43271	1.10415	1.70783	0.879575
	3.96785	2.11674	1.20358	1.40528		2.89102	1.26055	1.24651	0.999625
	0.666533	1.00275	1.96304	1.20553		0.522614	0.933607	1.76416	1.00966
	0.607945	1.24419	0.805819	1.26185		0.666259	1.08019	1.16866	1.17502
	1.18941	1.16452	1.70235	1.15981		1.19104	1.07863	1.5581	1.02634
	1.32999	1.23145	1.7378	1.30853		1.26606	1.08056	1.40129	0.930684
	0.826948	0.83818	1.50329	1.02677		0.782036	1.0436	1.39672	0.747077
	1.29288	1.09991	1.16968	1.13883		0.992969	0.958318	1.36832	0.823332
	2.44248	1.30967	1.40185	1.06647		2.04626	1.10577	1.30841	0.651642
	1.02504	0.790348	1.16739	1.05849		1.16818	1.13957	1.21525	0.952599
	1.03071	1.07546	1.01822	1.07319		1.21479	0.8741	0.999224	1.08479
	1.41044	1.03513	0.81704	0.828786		1.37248	0.973968	0.954116	1.07679
	1.17572	1.11508	0.588424	0.750694		1.22136	0.999235	0.558092	0.922663
	1.40375	1.11582	1.08234	1.30109		1.40713	0.940523	0.936801	1.20149
	1.18504	1.10459	1.8911	1.62253		1.40022	1.01425	1.82851	1.12787
			1.15314	1.03245				1.19716	0.95347
			0.757811	1.0073				1.01119	0.864726
			1.81001	1.35858				1.68304	1.12374
			0.754825	0.734409				0.623501	1.09912
			0.916707	0.886695				1.08215	0.970459
			1.01936	0.963315				0.962682	0.914457

## Sheet: figure S4
	monkey S			monkey R
	MI1	MI2		MI1	MI2
	0.253581	0.082336		0.0923308	0.0427583
	0.0390301	0.239926		0.0521985	0.285281
	0.215238	0.377722		0.0689107	0.327437
	0.00106983	0.635233		0.130266	0.045954
	0.272494	0.178382		0.320573	0.188598
	0.126339	0.0674929		0.116401	0.078242
	0.154861	0.0041328		0.137052	0.00457015
	0.00904853	0.316916		0.213207	0.000426255
	0.0318631	0.0899538		0.126482	0.46495
	0.178226	0.0302108		0.0267242	0.083727
	0.154112	0.299112		0.0226804	0.00272669
	0.0266474	0.047463		0.0351498	0.73949
	0.0155879	0.0267402		0.0206052	0.151481
	0.106508	0.00846701		0.0918179	0.303296
	0.027435	0.0190463		0.0695953	0.0538374
	0.0452826	0.0981937		0.000106796	0.0576173
	0.0639252	0.153751		0.0727697	0.3856
	0.0442938	0.00290995		0.000289455	0.0540116
	0.15134	0.044054		0.0578193	0.102739
	0.00867537	0.00528122		0.0165217	0.140669
	0.236824	0.114573		0.037614	0.925828
	0.073647	0.000888409		0.0153359	0.177984
	0.0386259	0.18218		0.023292	0.289695
	0.0327908	0.189529		0.0365992	0.0886647
	0.0568291	0.0492345		0.0183248	0.0176687
	0.0419493	0.0385528		0.159206	0.327095
	0.00628123	0.00833281		0.0459383	0.137635
	0.117983	0.0832392		0.332683	0.317456
	0.153433	0.288064		0.078938	0.130797
	0.0336832	0.0425648		0.0245199	0.156011
	0.0695731	0.260103		0.0395593	0.16332
	0.0142071	0.0393588		0.127537	0.00898599
	0.0969876	0.0698499		0.111735	0.213768
	0.126593	0.137856		0.0441686	0.129659
	0.12516	0.0171653		0.0175175	0.15398
	0.0805884	0.135816		0.410515	0.174634
	0.0295822	0.0650191		0.234866	0.0396819
	0.283523	0.408156		0.0343029	0.00965703
	0.0579329	0.115227		0.180699	0.317946
	0.0176191	0.00434098		0.145945	0.199517
	0.365274	0.047692		0.0254057	0.0761878
	0.0185454	0.160815		0.0545884	0.642613
	0.0574734	0.0420446		0.000280801	0.0502374
	0.0510611	0.135127		0.147176	0.239944
	0.107686	0.103456		0.152109	0.173041
	0.0412114	0.434065		0.0628537	0.00507079
	0.0239308	0.619574		0.0283557	0.035049
	0.0920437	0.288121		0.0405803	0.0135957
	0.149543	0.170063		0.0419731	0.181409
	0.0746139	0.365941		0.0172446	0.0800095
	0.177115	0.292285		0.0358911	0.129526
	0.157254	0.0943708		0.0246338	0.0889862
	0.0703395	0.162274		0.0927192	0.058952
	0.0690974	0.241478		0.0197239	0.00886028
	0.0798307	0.176617		0.123511	0.261866
	0.0614945	0.354384		0.221137	0.0419306
	0.133297	0.462059		0.0163381	0.0473131
	0.0443681	0.239435		0.0410804	0.223433
	0.170566	0.314335		0.0301461	0.00533118
	0.117849	0.154531		0.02324	0.0444565
	0.0110581	0.100642		0.0169307	0.0397036
	0.0866971	0.288312		0.0553551	0.0570395
	0.0533652	0.0787163		0.0672986	0.150944
	0.0527577	0.577168		0.178311	0.170411
	0.0939866	0.749182		0.010973	0.0662614
	0.42934	0.635775		0.202089	0.0144829
	0.159364	0.413592		0.0935648	0.515131
	0.0813358	0.001966		0.0167582	0.102444
	0.0525494	0.0361801		0.0246007	0.517398
	0.0497543	0.0355071		0.0189027	0.00643698
	0.0302589	0.0633925		0.0906593	0.163274
	0.0100128	0.0106912		0.0512147	0.097221
	0.0283982	0.00564189		0.114696	0.0737768
	0.0369096	0.277562		0.0940413	0.0665941
	0.164232	0.952873		0.157086	0.0915647
	0.0801318	0.110789		0.106277	0.0567434
	0.068841	0.351883		0.0378155	0.00960295
	0.241355	0.540589		0.00242673	0.000737604
	0.0788747	0.293501		0.180037	0.275541
	0.0405257	0.137294		0.141679	0.0169915
	0.0517618	0.306257		0.141937	0.103981
	0.0367117	0.190745		0.0752363	0.0638524
	0.0796917	0.228507		0.0280355	0.0271919
	0.0040214	0.236617		0.0730373	0.0364582
	0.181557	0.1445		0.0130008	0.0754502
	0.242707	0.503762		0.021793	0.0645799
	0.104573	0.477049		0.0365784	0.0150304
	0.00826382	0.0721913		0.0513334	0.0359361
	0.0135572	0.758053		0.282441	0.0450645
	0.0448271	0.0518888		0.0235361	0.175188
	0.00154998	0.0884027		0.0992363	0.319072
	0.0483988	0.130614		0.0756923	0.12873
	0.0170596	0.140016		0.101997	0.115662
	0.0559926	0.0406577		0.186855	0.386023
	0.00783417	0.0816974		0.120498	0.139599
	0.101705	0.354867		0.0827233	0.113275
	0.135363	0.409798		0.196753	0.267262
	0.0406558	0.117692		0.0449515	0.121809
	0.00121431	0.120326		0.0279069	0.0389257
	0.164697	0.03167		0.0280234	0.348966
	0.0464327	0.0250444		0.0688743	0.0257256
	0.0361263	0.63612		0.0382874	0.19402
	0.0184705	0.0424897		0.118205	0.0401961
	0.0648968	0.655051		0.208173	0.00438945
	0.0328127	0.224192		0.0953057	0.0192592
	0.0571158	0.25876		0.231086	0.178874
	0.020889	0.0645086		0.16414	0.0905751
	0.0416593	0.325605		0.0860469	0.0582779
	0.0392022	0.30592		0.203233	0.0534205
	0.188673	0.0834431		0.0755505	0.138137
	0.00273161	0.0194019		0.120796	0.0789156
	0.0231374	0.0295891		0.1067	0.0963182
	0.0305839	0.0919359		0.135124	0.133027
	0.0112579	0.0311288		0.139985	0.0199009
	0.0275545	0.292395		0.24595	0.0465796
	0.0141202	0.0200017		0.0298987	0.0505754
	0.0817217	0.0579826		0.0407596	0.0760729
	0.0410412	0.113023		0.0224452	0.0436725
	0.021527	0.0510869		0.174101	0.00240617
	0.0433658	0.0976331		0.00260218	0.0509969
	0.0125557	0.0890216		0.0422508	0.150225
				0.0466786	0.0437255
				0.0602924	0.00237277
				0.0753736	0.0992933
				0.161523	0.0200529
				0.140052	0.161
				0.00958208	0.0111691

## Sheet: figure S5
				figure S5b
figure S5a
time (x)	response (y)			data x	data y
-200	10.0521			-1	0.016129	0.016129	0.0120968	0.00806452	0.0201613	0.0120968	0.0322581	0.0241935
-150	10.2276			-0.9	0	0	0.00403226	0.00403226	0	0.00806452	0	0
-100	10.4037			-0.8	0	0.0120968	0	0.00403226	0.00403226	0.00403226	0.00403226	0.0120968
-50	10.6278			-0.7	0	0	0.016129	0.0282258	0.00806452	0.0120968	0.0120968	0.00403226
0	10.7368			-0.6	0.016129	0.0322581	0.0443548	0.0282258	0.0120968	0.0120968	0.0362903	0.0362903
50	11.0379			-0.5	0.00806452	0.0322581	0.0362903	0.0403226	0.0443548	0.0403226	0.0524194	0.0403226
100	12.8673			-0.4	0.0604839	0.0927419	0.0766129	0.0725806	0.0403226	0.0725806	0.0483871	0.0725806
150	11.6192			-0.3	0.0967742	0.137097	0.108871	0.104839	0.104839	0.112903	0.145161	0.104839
200	11.824			-0.2	0.157258	0.165323	0.16129	0.157258	0.165323	0.193548	0.201613	0.233871
250	11.5822			-0.1	0.241935	0.225806	0.21371	0.21371	0.245968	0.185484	0.165323	0.205645
300	11.7318			0	0.205645	0.153226	0.165323	0.169355	0.201613	0.173387	0.16129	0.145161
350	11.8435			0.1	0.104839	0.0806452	0.0846774	0.0725806	0.0725806	0.0645161	0.0927419	0.0645161
400	12.3199			0.2	0.0564516	0.0362903	0.0483871	0.0362903	0.0443548	0.0806452	0.0282258	0.016129
450	12.4856			0.3	0.016129	0.00806452	0.0120968	0.0443548	0.00806452	0.016129	0.016129	0.0120968
500	13.0091			0.4	0.0201613	0.00403226	0.0120968	0.00403226	0.016129	0.00403226	0	0.0120968
550	15.4902			0.5	0	0.00403226	0	0.00403226	0	0.00403226	0	0.00806452
600	18.9356			0.6	0	0	0	0.00403226	0.00403226	0	0	0
650	16.925			0.7	0	0	0	0	0	0.00403226	0	0.00403226
700	16.0338			0.8	0	0	0	0	0.00403226	0	0	0
750	15.9311			0.9	0	0	0	0.00403226	0	0	0	0.00403226
800	16.1563
850	16.3149
900	16.2058
950	16.2687
1000	16.6689
1050	16.8836
1100	17.1729
1150	18.6555
1200	19.8441
1250	19.69
1300	18.4588
1350	18.4549
1400	18.6665
1450	19.1294
1500	18.735
1550	18.6925
1600	18.5038
1650	18.4623
1700	18.4324
1750	18.234
1800	17.7782
1850	17.4661
1900	17.1512
1950	17.2508
2000	17.4196
2050	17.4313
2100	17.4077
2150	17.4554
2200	17.4665
2250	17.2386
2300	17.0224
2350	16.851
2400	16.5702
2450	16.4043
2500	16.0312
2550	15.7236
2600	15.8598
2650	15.7155
2700	15.6726
2750	15.3656
2800	15.3218
2850	15.4604
2900	14.8708
2950	14.9456
3000	14.996

[truncated: 2 more sheets: table S2, table S3]
